# Supplementary material for: An Integrative Methylation‐Metabolism Gene Signature Defines Prognosis and Immunosuppressive Microenvironment in Prostate Cancer
Source: Chem Biol Drug Des. 2026 Jul 20;108(1):e70360. doi: 10.1111/cbdd.70360 (PMC13386026; doi:10.1111/cbdd.70360)
Supplement: Supplementary file 3 — Table S2: Differentially expressed genes between prostate cancer and adjacent normal tissues (DEGs1). [file CBDD-108-e70360-s002.xlsx]

## Sheet: Sheet 1
Table S2. Differentially expressed genes between prostate cancer and adjacent normal tissues (DEGs1)
Gene	baseMean	log2FoldChange	lfcSE	stat	pvalue	padj	sig
TNMD	23.4241	-3.30367	0.307278	-10.7514	5.83797e-27	2.44787e-25	down
CFH	1246.61	-0.926598	0.143729	-6.44685	1.14201e-10	5.9531e-10	down
NIPAL3	8170.72	-0.720484	0.148229	-4.86063	1.17014e-06	3.64498e-06	down
CFTR	573.381	-0.629778	0.25721	-2.4485	0.0143453	0.024223	down
CYP51A1	308.289	-0.653516	0.123185	-5.30515	1.12582e-07	3.99857e-07	down
HS3ST1	681.72	0.536874	0.192925	2.78281	0.00538897	0.00983649	up
AOC1	1428.85	-1.95794	0.352776	-5.5501	2.85509e-08	1.10254e-07	down
WNT16	29.862	-1.24595	0.206059	-6.04655	1.47976e-09	6.73398e-09	down
HECW1	178.676	-1.36157	0.234443	-5.8077	6.33365e-09	2.65803e-08	down
MAD1L1	2047.02	0.565344	0.0974233	5.80297	6.51514e-09	2.72883e-08	up
TMEM176A	490.537	-0.750528	0.148517	-5.05348	4.3383e-07	1.4261e-06	down
M6PR	2488.96	-0.530468	0.0811931	-6.53341	6.42872e-11	3.47669e-10	down
KLHL13	394.869	-1.08215	0.116064	-9.32378	1.12269e-20	2.09323e-19	down
CYP26B1	186.782	-1.89586	0.19552	-9.6965	3.12005e-22	7.10765e-21	down
ICA1	3963.96	0.85737	0.0739955	11.5868	4.80911e-31	3.05808e-29	up
DBNDD1	1825.72	1.37805	0.117008	11.7774	5.10494e-32	3.43983e-30	up
CD38	3345.6	-1.49118	0.267687	-5.57061	2.5385e-08	9.89031e-08	down
RBM6	4472.64	0.58886	0.0914439	6.43958	1.19806e-10	6.22329e-10	up
RECQL	616.258	-0.602456	0.104572	-5.76115	8.35452e-09	3.45404e-08	down
HSPB6	4057.3	-1.23701	0.213392	-5.79688	6.75611e-09	2.8236e-08	down
ARHGAP33	572.653	0.633198	0.115115	5.50056	3.78581e-08	1.43228e-07	up
PDK4	6586.42	-3.04521	0.210219	-14.4859	1.48768e-47	3.13949e-45	down
SLC22A16	23.7764	1.73634	0.269264	6.44847	1.12988e-10	5.90109e-10	up
ZMYND10	184.155	2.07159	0.225601	9.18253	4.21092e-20	7.2526e-19	up
ARX	283.124	1.15466	0.256399	4.50337	6.68845e-06	1.88253e-05	up
SLC4A1	4.71363	-0.859598	0.245223	-3.50537	0.000455966	0.000980777	down
CALCR	3.33822	-1.05083	0.205649	-5.10983	3.22456e-07	1.08146e-06	down
LIG3	3343.48	0.638221	0.0751434	8.49337	2.0073e-17	2.44285e-16	up
ACSM3	2757.34	0.594847	0.15343	3.87699	0.000105756	0.000251353	up
SPPL2B	2796.5	0.609238	0.0897764	6.78617	1.1515e-11	6.83145e-11	up
COPZ2	691.431	-0.757392	0.136051	-5.56699	2.59179e-08	1.00734e-07	down
MPO	9.99211	-1.15682	0.156128	-7.40945	1.26825e-13	9.44742e-13	down
PON1	110.23	1.13525	0.416092	2.72835	0.00636524	0.0114713	up
CROT	2601.34	-0.61238	0.086535	-7.07668	1.47652e-12	9.71736e-12	down
RHBDD2	7077.15	-0.517528	0.0887687	-5.83007	5.54039e-09	2.34305e-08	down
SOX8	184.708	1.28319	0.147486	8.70044	3.30586e-18	4.47083e-17	up
PDK2	1382.96	-0.75398	0.0723381	-10.423	1.94724e-25	6.66573e-24	down
ITGA3	3709.19	-0.868948	0.101275	-8.58012	9.47758e-18	1.19271e-16	down
ASB4	9.35796	-0.770883	0.261362	-2.94949	0.00318301	0.00600339	down
C19orf60	1763.37	0.878551	0.136041	6.45799	1.06105e-10	5.56278e-10	up
CRLF1	190.807	1.09856	0.182881	6.00698	1.8901e-09	8.48866e-09	up
YBX2	54.6926	-1.02785	0.184785	-5.56241	2.6608e-08	1.03291e-07	down
MAP3K14	861.437	-0.537435	0.0999286	-5.37819	7.52377e-08	2.73131e-07	down
ABCC8	301.93	-0.975721	0.201734	-4.83668	1.32027e-06	4.08417e-06	down
TMEM132A	2905.19	1.68957	0.137088	12.3247	6.66791e-35	6.09764e-33	up
CX3CL1	4071.42	-0.695607	0.142906	-4.86757	1.12979e-06	3.52961e-06	down
DLX6	45.9399	0.640454	0.268374	2.38643	0.017013	0.0283683	up
BAIAP2L1	5867.23	0.685968	0.0832243	8.24241	1.68782e-16	1.80775e-15	up
ETV1	1505	1.21622	0.28872	4.21245	2.52612e-05	6.57429e-05	up
ALDH3B1	349.968	-0.638592	0.110618	-5.77295	7.78948e-09	3.23156e-08	down
TTC22	630.196	-0.626825	0.149154	-4.20253	2.63944e-05	6.85434e-05	down
CCL26	4.09877	-0.629184	0.2398	-2.62379	0.00869583	0.0153197	down
USH1C	9.26278	-0.722414	0.23142	-3.12166	0.00179834	0.00353737	down
GGCT	3297.42	0.938609	0.113057	8.30212	1.02274e-16	1.12813e-15	up
DBF4	478.125	0.692911	0.0807648	8.57938	9.53869e-18	1.19883e-16	up
TBXA2R	101.645	-0.690731	0.129089	-5.3508	8.75677e-08	3.15388e-07	down
SCIN	1200.25	1.04585	0.210032	4.97948	6.37564e-07	2.05226e-06	up
MYH13	7.42994	2.11852	0.363284	5.83157	5.49072e-09	2.32357e-08	up
PRSS21	164.421	-0.628555	0.279183	-2.25141	0.0243595	0.0393374	down
PROM1	383.314	-1.43722	0.254758	-5.6415	1.68572e-08	6.69963e-08	down
CEACAM21	37.7794	-1.57542	0.170243	-9.25393	2.16397e-20	3.86935e-19	down
SLC13A2	106.475	-6.33277	0.391196	-16.1882	6.1061e-59	2.02175e-56	down
GAS7	775.416	-0.71331	0.128746	-5.54045	3.01695e-08	1.16177e-07	down
TRAPPC6A	2435.14	0.551256	0.108843	5.06469	4.09056e-07	1.35044e-06	up
MATK	541.909	2.56525	0.209324	12.2549	1.58064e-34	1.41185e-32	up
CEACAM7	11.623	-1.09484	0.358473	-3.05418	0.00225677	0.00435963	down
SCN4A	28.6186	-1.04011	0.285174	-3.64729	0.000265023	0.000590978	down
TKTL1	4.30798	-0.647585	0.1899	-3.41014	0.00064929	0.00136288	down
RPUSD1	1376.77	0.710553	0.0943719	7.52928	5.10218e-14	3.95728e-13	up
LUC7L	1980.69	0.617267	0.103848	5.94395	2.78229e-09	1.21877e-08	up
BAIAP3	2016.68	1.0719	0.112129	9.55951	1.18311e-21	2.45893e-20	up
SELE	1271.72	-1.12282	0.263833	-4.25579	2.0831e-05	5.48976e-05	down
NOX1	127.579	-1.63903	0.172324	-9.51129	1.88305e-21	3.81859e-20	down
E2F2	82.6776	1.03211	0.172535	5.98207	2.20322e-09	9.79411e-09	up
CAMK1G	91.2146	-1.3344	0.165122	-8.08129	6.4084e-16	6.37983e-15	down
TFAP2B	7.04806	-3.9744	0.349383	-11.3755	5.54108e-30	3.17645e-28	down
CYTH3	2307.03	0.81395	0.103845	7.83809	4.57441e-15	4.06511e-14	up
ADAM22	1188.8	-0.709166	0.135798	-5.22222	1.76789e-07	6.15159e-07	down
CELSR3	404.565	1.76061	0.212268	8.2943	1.09229e-16	1.19933e-15	up
SS18L2	1745.52	0.914541	0.116629	7.84144	4.45406e-15	3.96182e-14	up
MPND	2005.16	0.539564	0.0903791	5.97001	2.37246e-09	1.04954e-08	up
ST3GAL1	1276.05	-0.95177	0.133511	-7.12876	1.01279e-12	6.7816e-12	down
MAPK8IP2	1140.3	1.31805	0.145238	9.07514	1.13534e-19	1.8446e-18	up
RHOBTB2	1139.81	-1.26594	0.085814	-14.7522	2.97881e-49	6.81013e-47	down
REV3L	1304.1	-0.68459	0.107622	-6.36106	2.00367e-10	1.01366e-09	down
TENM1	1425.31	1.82941	0.265715	6.88484	5.78542e-12	3.561e-11	up
CD9	29799.7	-0.525484	0.0726898	-7.22914	4.86071e-13	3.38698e-12	down
IFFO1	350.321	-0.508305	0.122508	-4.14914	3.33722e-05	8.53709e-05	down
IDS	4595.95	-0.517317	0.0623241	-8.30044	1.03728e-16	1.14154e-15	down
PRSS3	15.8181	0.842502	0.300709	2.80172	0.00508309	0.00931802	up
HFE	466.857	-1.32448	0.122381	-10.8226	2.6905e-27	1.18778e-25	down
FMO1	25.6784	-0.549204	0.158212	-3.47132	0.000517911	0.00110498	down
MRC2	3353.83	-0.560605	0.117217	-4.78262	1.73021e-06	5.2758e-06	down
NME2	58.7921	0.605577	0.127846	4.73676	2.17157e-06	6.53855e-06	up
SLC6A7	4.47208	1.37644	0.263666	5.22039	1.78546e-07	6.20597e-07	up
DPF1	33.0589	1.14769	0.118626	9.67485	3.85649e-22	8.61162e-21	up
ANLN	261.045	0.864832	0.177822	4.86347	1.15345e-06	3.59592e-06	up
DCN	11448.5	-1.04047	0.162212	-6.41429	1.41478e-10	7.28402e-10	down
QPCTL	1377.74	0.68622	0.0853414	8.04088	8.91986e-16	8.72629e-15	up
CEP68	1404.21	-0.718009	0.0691386	-10.3851	2.89941e-25	9.82016e-24	down
ZBTB32	36.5532	0.694812	0.144183	4.81897	1.44305e-06	4.4432e-06	up
GABRA3	10.0427	-1.69056	0.333746	-5.06542	4.07504e-07	1.34578e-06	down
SEMA3B	1215.69	-0.771006	0.124181	-6.20875	5.34068e-10	2.55958e-09	down
LTF	45776.8	-1.08937	0.355071	-3.06804	0.00215467	0.00417721	down
NR1H4	15.2211	-0.750472	0.334627	-2.24271	0.0249155	0.0401811	down
SLC7A14	14.0801	-1.38238	0.26712	-5.17513	2.27747e-07	7.79756e-07	down
CLDN11	477.635	-0.856041	0.142615	-6.00246	1.94346e-09	8.71608e-09	down
SLC25A39	10628.5	0.713176	0.0903208	7.89604	2.87915e-15	2.62327e-14	up
GPRC5A	2569.26	-1.04808	0.200481	-5.22783	1.71509e-07	5.97977e-07	down
MAMLD1	257.546	-1.56341	0.142169	-10.9969	3.95666e-28	1.92364e-26	down
CD6	246.997	0.579376	0.168518	3.43806	0.000585888	0.00123914	up
TACC3	709.76	0.603544	0.142974	4.22136	2.42834e-05	6.33797e-05	up
ACPP	287266	-0.832698	0.199399	-4.17605	2.96619e-05	7.64394e-05	down
MTMR11	292.426	-0.845522	0.111817	-7.56166	3.97943e-14	3.13715e-13	down
DPEP1	28.7402	0.607185	0.274018	2.21586	0.0267013	0.0427952	up
ISL1	341.961	-0.815019	0.137692	-5.91916	3.23588e-09	1.40783e-08	down
CHDH	2954.01	0.950579	0.113131	8.40245	4.37264e-17	5.09539e-16	up
CLCA1	2.09588	1.62452	0.628731	2.5838	0.00977185	0.0170521	up
CLCA4	159.699	-2.51068	0.352165	-7.12928	1.00894e-12	6.76052e-12	down
ATP2C1	20024.6	0.503746	0.0875424	5.75431	8.69966e-09	3.58824e-08	up
SLC38A5	172.384	-1.10516	0.149839	-7.37567	1.63518e-13	1.19992e-12	down
CNTN1	1568.08	-1.29149	0.167292	-7.71999	1.16337e-14	9.83332e-14	down
SLC11A1	239.479	0.661817	0.112342	5.89109	3.83647e-09	1.65414e-08	up
WWTR1	3850.47	-0.780451	0.086286	-9.04494	1.49754e-19	2.40457e-18	down
AGPS	969.501	-0.791548	0.0993892	-7.96412	1.66401e-15	1.5703e-14	down
ATP1A2	1955.55	-1.63456	0.209889	-7.78772	6.82265e-15	5.92325e-14	down
VSIG2	1974.05	-0.750497	0.250066	-3.00119	0.00268926	0.00513162	down
MARCO	50.1733	-1.09902	0.24054	-4.56898	4.90112e-06	1.40521e-05	down
CYP24A1	132.637	-1.17095	0.304464	-3.84593	0.000120096	0.000283124	down
PRDM11	709.918	-0.970626	0.0805807	-12.0454	2.05123e-33	1.64819e-31	down
SNAI2	744.73	-1.5336	0.172639	-8.88326	6.49295e-19	9.59158e-18	down
NCDN	3251.64	0.506446	0.0673014	7.52504	5.27022e-14	4.08431e-13	up
SAMD4A	1145.05	-0.697436	0.124002	-5.62439	1.86167e-08	7.3578e-08	down
PLEKHB1	2285.25	0.999724	0.140211	7.13012	1.00278e-12	6.72396e-12	up
SERPINB1	1125.26	-1.1575	0.139535	-8.29541	1.08213e-16	1.18886e-15	down
SLC7A9	21.3826	0.792142	0.159927	4.95316	7.30164e-07	2.33273e-06	up
NRXN3	530.522	-1.43504	0.170485	-8.41742	3.84867e-17	4.51221e-16	down
CPS1	221.893	0.785839	0.301346	2.60776	0.00911369	0.0159981	up
C8B	1.12324	2.76028	0.867508	3.18185	0.00146336	0.00291549	up
FHL1	10176.6	-1.50862	0.188901	-7.98628	1.39068e-15	1.32737e-14	down
GRAMD1B	137.221	-1.94351	0.137622	-14.122	2.77853e-45	5.21755e-43	down
AKAP11	2673.93	-0.606126	0.0922336	-6.57164	4.97657e-11	2.72668e-10	down
SNAPC1	476.159	-0.543442	0.0529799	-10.2575	1.09475e-24	3.45782e-23	down
DERA	788.485	-0.514795	0.060294	-8.53808	1.36469e-17	1.68754e-16	down
PLEKHO1	2240.07	-0.552495	0.126837	-4.35596	1.32487e-05	3.59362e-05	down
EHD2	4121.85	-1.14931	0.128547	-8.94081	3.86339e-19	5.85576e-18	down
DEPDC1	256.967	0.738778	0.224716	3.28761	0.00101041	0.00205965	up
HSD17B6	3591.38	0.674711	0.242657	2.78052	0.00542724	0.0099007	up
RTEL1_TNFRSF6B	105.248	0.664879	0.123906	5.366	8.05014e-08	2.91139e-07	up
FAS	693.498	-0.732869	0.112015	-6.54257	6.04713e-11	3.28234e-10	down
KCNG1	428.482	-0.977632	0.142158	-6.8771	6.10821e-12	3.74767e-11	down
AGPAT4	254.733	-0.518994	0.116721	-4.44645	8.73013e-06	2.42309e-05	down
MIPEP	4559.77	1.68378	0.210639	7.99368	1.3097e-15	1.25381e-14	up
INSRR	29.1939	-0.968064	0.262019	-3.69464	0.000220199	0.000497202	down
POU2F2	370.09	-0.659023	0.118008	-5.58455	2.34301e-08	9.15653e-08	down
IBSP	4.59858	2.05207	0.524172	3.91487	9.04517e-05	0.000217102	up
HMGB3	1770.2	0.705847	0.0851615	8.28833	1.14852e-16	1.25604e-15	up
FAM13B	2301.93	-0.814917	0.0715486	-11.3897	4.70601e-30	2.72212e-28	down
LRRC7	241.98	1.22244	0.217896	5.61022	2.02072e-08	7.94714e-08	up
PIAS1	2514.86	-0.600611	0.0746555	-8.0451	8.61755e-16	8.45639e-15	down
APBA2	719.013	1.1649	0.130346	8.93695	4.00054e-19	6.05886e-18	up
EFCAB1	148.563	-1.02754	0.191782	-5.35787	8.4209e-08	3.03804e-07	down
TMSB10	24122.9	0.877388	0.136876	6.41011	1.45411e-10	7.47648e-10	up
FAM136A	2464.13	0.586493	0.0587217	9.98766	1.72614e-23	4.68204e-22	up
VCL	10100.7	-1.4016	0.126198	-11.1064	1.16762e-28	5.96356e-27	down
DEPDC1B	93.9345	1.86813	0.184935	10.1016	5.43738e-24	1.58451e-22	up
TIMP2	12559.4	-0.834281	0.114167	-7.30752	2.72119e-13	1.94503e-12	down
USP2	138.483	-0.808041	0.17289	-4.67374	2.95765e-06	8.7396e-06	down
CASR	3.67266	-0.722562	0.208885	-3.45914	0.000541903	0.0011522	down
TUBG2	790.153	-0.579223	0.083577	-6.93041	4.1963e-12	2.62238e-11	down
METTL1	982.068	0.626436	0.0802454	7.80651	5.87948e-15	5.14378e-14	up
MAT2B	2892.13	-0.695702	0.0521731	-13.3345	1.45862e-40	2.05965e-38	down
DNAH5	2376.31	2.29288	0.18211	12.5906	2.3771e-36	2.48097e-34	up
SOX30	21.5791	-1.01178	0.170656	-5.92875	3.05257e-09	1.33231e-08	down
PNKP	2718.7	0.77234	0.0911888	8.46967	2.4608e-17	2.96283e-16	up
BEST2	2.3688	0.686732	0.286308	2.39858	0.0164589	0.0275016	up
CDH10	232.253	-0.519722	0.206527	-2.51649	0.0118532	0.0203167	down
MYO16	69.3014	-0.510444	0.185354	-2.75389	0.00588913	0.0106603	down
PARP3	856.952	-0.80182	0.084864	-9.44829	3.44406e-21	6.76968e-20	down
TNC	5970.86	-0.745364	0.144405	-5.16161	2.4483e-07	8.34971e-07	down
FAM65C	82.7703	-0.544148	0.132119	-4.1186	3.81173e-05	9.65706e-05	down
AIFM2	645.819	-0.860609	0.0939588	-9.15943	5.21737e-20	8.84328e-19	down
CAPG	2512.77	-1.22747	0.140173	-8.75682	2.00829e-18	2.77063e-17	down
AP2S1	5528.3	0.725203	0.114762	6.31918	2.62955e-10	1.31198e-09	up
USH2A	12.7522	0.627545	0.143859	4.36222	1.28752e-05	3.49773e-05	up
TG	442.933	-0.998375	0.273835	-3.6459	0.00026646	0.000593769	down
ADAM28	383.501	-0.794391	0.161566	-4.91682	8.79599e-07	2.78605e-06	down
JADE2	2060.53	-0.543021	0.0801507	-6.775	1.2441e-11	7.34678e-11	down
ZIC2	218.688	4.43742	0.29323	15.1329	9.82968e-52	2.45155e-49	up
ADRB1	1813.25	1.0386	0.137496	7.55367	4.23178e-14	3.32245e-13	up
EPHA3	2173.82	-0.918721	0.163648	-5.61401	1.97696e-08	7.78782e-08	down
GPM6B	1004.18	-1.18441	0.120656	-9.81641	9.56877e-23	2.32312e-21	down
MAGEC2	6.26943	4.9263	1.01227	4.86658	1.13544e-06	3.54507e-06	up
PREX2	432.301	-0.819524	0.1369	-5.98631	2.14661e-09	9.56241e-09	down
XK	199.53	-0.576183	0.174006	-3.31128	0.000928708	0.00190402	down
WWC3	2654.94	-1.39961	0.0795672	-17.5903	2.92312e-69	1.60387e-66	down
ROS1	17.614	-2.71725	0.306831	-8.85586	8.30438e-19	1.20816e-17	down
NOP16	982.701	0.891131	0.093118	9.56991	1.07003e-21	2.24332e-20	up
LMO3	500.675	-2.19508	0.179806	-12.2081	2.81554e-34	2.46893e-32	down
GUCA1A	1.44523	-0.92103	0.272466	-3.38035	0.000723925	0.00150767	down
CELF2	1545.87	-1.01211	0.130912	-7.73119	1.06544e-14	9.04941e-14	down
COL9A2	13571.2	2.24213	0.25043	8.95313	3.45553e-19	5.27086e-18	up
KITLG	1287.41	-1.28481	0.120258	-10.6838	1.2123e-26	4.89098e-25	down
PER3	1783.51	-0.665323	0.113798	-5.84653	5.0194e-09	2.13447e-08	down
UTS2	9.44198	-0.863072	0.288817	-2.98831	0.00280529	0.00534028	down
TNFRSF9	42.1407	0.719835	0.200914	3.5828	0.000339937	0.000746587	up
LTBP1	6136.23	-0.571221	0.125811	-4.54031	5.61704e-06	1.59712e-05	down
NEDD4L	23487	0.875096	0.119156	7.34413	2.07104e-13	1.50027e-12	up
DKK3	4331.51	-1.06014	0.144536	-7.33479	2.22077e-13	1.6039e-12	down
NFE2L3	632.651	1.04312	0.131781	7.91556	2.46148e-15	2.26716e-14	up
PTGER3	225.34	-1.13365	0.164227	-6.90296	5.09302e-12	3.15301e-11	down
COL23A1	233.343	-1.34014	0.175369	-7.64183	2.14156e-14	1.75754e-13	down
HOMER3	1014.85	0.756999	0.102707	7.37048	1.70013e-13	1.24521e-12	up
RAD51	132.092	1.05393	0.149116	7.06783	1.57376e-12	1.03008e-11	up
POLQ	70.5481	1.16335	0.179366	6.48592	8.8194e-11	4.68514e-10	up
CYBA	1376.72	-0.824585	0.140265	-5.87876	4.13339e-09	1.77539e-08	down
HEBP2	10831.9	0.728949	0.0891982	8.17224	3.02711e-16	3.13552e-15	up
PRSS8	15398.7	0.858497	0.111859	7.67478	1.65697e-14	1.37512e-13	up
RRP12	2408.28	0.744602	0.0760007	9.79731	1.15626e-22	2.77908e-21	up
FNIP2	3970.73	0.759267	0.136631	5.55704	2.74382e-08	1.06234e-07	up
MSMO1	3480.25	-0.935056	0.102794	-9.09644	9.33419e-20	1.53339e-18	down
ALX4	82.4954	1.93378	0.284053	6.80782	9.90895e-12	5.92993e-11	up
FOXN3	3723.91	-0.530217	0.0816974	-6.49	8.58352e-11	4.57083e-10	down
METTL24	57.4052	-1.52972	0.16459	-9.29415	1.48386e-20	2.70322e-19	down
MRTO4	2342.63	0.513336	0.0703993	7.29177	3.05916e-13	2.17586e-12	up
USE1	1528.04	0.549277	0.0940291	5.84156	5.17134e-09	2.19665e-08	up
LAMA3	2198.29	-0.53494	0.171575	-3.11782	0.00182193	0.003579	down
KCNQ1	1734.54	-1.91065	0.131383	-14.5426	6.50753e-48	1.43644e-45	down
LY75	152.394	-0.910093	0.14723	-6.18144	6.35207e-10	3.00975e-09	down
HHAT	635.45	-0.635322	0.1119	-5.67758	1.3661e-08	5.48612e-08	down
FOXC1	804.645	-0.562183	0.122127	-4.60328	4.15883e-06	1.20444e-05	down
PLEKHH1	5927.3	0.933005	0.124908	7.46953	8.0479e-14	6.14032e-13	up
CBLN4	9.94229	-2.33388	0.280194	-8.32952	8.1173e-17	9.11606e-16	down
CHRDL2	452.453	-1.02066	0.213694	-4.77627	1.78577e-06	5.4314e-06	down
KCNH2	1033.62	-0.941696	0.134731	-6.98946	2.75941e-12	1.76052e-11	down
MCOLN3	76.4981	0.51301	0.18745	2.73678	0.00620437	0.0112014	up
CCDC85A	43.0643	-1.88593	0.170018	-11.0925	1.36417e-28	6.89408e-27	down
ITIH1	5.00131	1.23471	0.335629	3.67878	0.000234356	0.000526628	up
NPFFR2	12.6109	-4.69329	0.352687	-13.3072	2.10093e-40	2.94499e-38	down
PHF21B	431.767	1.43243	0.158359	9.04547	1.49025e-19	2.39487e-18	up
IL17RB	528.829	0.615838	0.08467	7.27339	3.50576e-13	2.47882e-12	up
TRAF3IP2	1509.54	-0.938063	0.0958929	-9.78241	1.33987e-22	3.20833e-21	down
DCBLD2	1636.11	-0.703682	0.0805547	-8.73546	2.42676e-18	3.32407e-17	down
SERPINB3	73.8128	-1.23007	0.32839	-3.74576	0.000179847	0.000412195	down
MSH4	7.22456	0.554886	0.214097	2.59175	0.00954898	0.0166981	up
F7	21.8173	-1.24927	0.193766	-6.44729	1.13866e-10	5.93883e-10	down
PPP1R12A	4398.89	-0.882513	0.0768503	-11.4835	1.59617e-30	9.70026e-29	down
RASGRF1	55.863	-1.46024	0.214133	-6.81933	9.14659e-12	5.50285e-11	down
CAMK2B	1326.21	0.874845	0.158938	5.5043	3.70629e-08	1.40552e-07	up
ATP2B4	5428.16	-1.46824	0.143297	-10.2461	1.23177e-24	3.87151e-23	down
DGKG	108.861	-1.42114	0.184206	-7.71496	1.21015e-14	1.021e-13	down
PARP12	2054.59	0.625345	0.0833345	7.50404	6.18803e-14	4.76674e-13	up
TARBP1	2425.15	1.03749	0.0949227	10.9299	8.29804e-28	3.86785e-26	up
OGFR	3017.03	0.500025	0.0722199	6.92365	4.40153e-12	2.74171e-11	up
PTPRU	2197.89	-0.735206	0.112564	-6.53145	6.51354e-11	3.52057e-10	down
COL11A1	65.0151	1.02953	0.290453	3.54458	0.000393239	0.00085495	up
QSER1	1009.45	-0.575005	0.126095	-4.56008	5.11352e-06	1.46305e-05	down
PRDM6	224.751	-1.11073	0.161594	-6.87361	6.25978e-12	3.83698e-11	down
TNK2	5015.09	0.917426	0.0861433	10.65	1.74372e-26	6.89021e-25	up
CDH3	2413.13	-0.581499	0.143846	-4.04252	5.28802e-05	0.000131203	down
ARSF	5.19787	-2.19014	0.274417	-7.98107	1.45068e-15	1.37847e-14	down
MRPS24	616.423	0.578495	0.102061	5.66811	1.44379e-08	5.7824e-08	up
SEZ6	29.4856	0.855625	0.211219	4.05089	5.10226e-05	0.000126906	up
SLC6A16	100.956	-0.529469	0.135253	-3.91464	9.0538e-05	0.000217282	down
RPL18	66698.9	0.609085	0.112901	5.39485	6.85798e-08	2.50429e-07	up
CA11	524.991	-0.850906	0.131718	-6.46006	1.04663e-10	5.49315e-10	down
AHRR	66.1899	0.607121	0.139459	4.35341	1.34036e-05	3.63204e-05	up
TM7SF3	2458.39	-0.589647	0.0752009	-7.84096	4.47119e-15	3.97522e-14	down
DLX3	47.9655	-0.831175	0.182454	-4.55553	5.22539e-06	1.49261e-05	down
WISP2	355.671	-1.63647	0.269627	-6.06936	1.28418e-09	5.88435e-09	down
DMRT3	2.28198	1.52875	0.55766	2.74136	0.00611858	0.0110558	up
NGFR	1045.43	-0.892856	0.161883	-5.51544	3.47904e-08	1.32615e-07	down
HIPK2	10882.4	0.638666	0.111263	5.74013	9.46064e-09	3.88542e-08	up
TMEM161A	2657.93	0.66618	0.0824951	8.07538	6.72664e-16	6.67244e-15	up
LPAR2	1603.29	0.529063	0.091244	5.79833	6.69791e-09	2.80055e-08	up
CNN2	4397.33	-0.783409	0.10499	-7.46172	8.53973e-14	6.49236e-13	down
SNCAIP	318.955	-0.522836	0.158338	-3.30202	0.000959918	0.00196214	down
POU1F1	2.95417	-0.514599	0.179936	-2.8599	0.0042378	0.00786003	down
CHI3L2	401.832	0.668757	0.297365	2.24894	0.0245164	0.0395741	up
HMG20B	12089	0.926358	0.103599	8.94178	3.82956e-19	5.80908e-18	up
ANKS1A	2424.11	-0.551455	0.056326	-9.79042	1.23785e-22	2.96774e-21	down
SLC9A3R2	10844.1	0.722568	0.102155	7.07323	1.51368e-12	9.93799e-12	up
NTHL1	958.798	0.575441	0.123532	4.65825	3.18905e-06	9.38439e-06	up
OAT	3784.41	-0.936251	0.11538	-8.1145	4.87808e-16	4.9201e-15	down
WDR18	2098.38	0.534504	0.0945576	5.65268	1.57967e-08	6.30685e-08	up
TRAM2	1812.15	0.784	0.0993249	7.89329	2.94325e-15	2.67639e-14	up
NTN1	585.134	-0.923408	0.158553	-5.82398	5.74609e-09	2.42622e-08	down
MCM10	63.3939	1.04562	0.186728	5.59967	2.14759e-08	8.42369e-08	up
ERBB3	15823.2	0.792389	0.0839608	9.4376	3.81399e-21	7.42086e-20	up
PDIA5	5847.29	0.829626	0.0901225	9.20553	3.39997e-20	5.92495e-19	up
MYLK	37096.4	-2.00258	0.168896	-11.8568	1.98314e-32	1.44025e-30	down
SNAP91	658.428	0.562045	0.220955	2.54371	0.0109681	0.0189502	up
COL17A1	1589.92	-1.90718	0.220705	-8.6413	5.55757e-18	7.24559e-17	down
PRKCQ	91.5854	-0.610104	0.173738	-3.51162	0.000445382	0.000959622	down
TLE2	2197.2	-0.787042	0.0987943	-7.96647	1.63271e-15	1.54152e-14	down
FAM107B	4426.85	-1.13496	0.11298	-10.0457	9.59493e-24	2.68602e-22	down
ME1	559.591	-1.82532	0.142946	-12.7693	2.43267e-37	2.76432e-35	down
TBC1D1	2492.58	-0.951484	0.0940725	-10.1144	4.77063e-24	1.40299e-22	down
MTHFD2	2666.79	0.726651	0.084641	8.5851	9.07605e-18	1.14518e-16	up
SLC9A7	3757.56	0.537718	0.0714006	7.531	5.03538e-14	3.91337e-13	up
PDE4A	680.15	-0.940549	0.117972	-7.97266	1.55291e-15	1.47124e-14	down
CTNNA2	59.5281	-1.3473	0.285811	-4.71395	2.42959e-06	7.25741e-06	down
SLC9A3	122.598	1.47561	0.241546	6.10903	1.00236e-09	4.6395e-09	up
ASPM	164.106	1.4071	0.190058	7.40352	1.3262e-13	9.85235e-13	up
CD84	332.905	-0.960606	0.172173	-5.57931	2.41473e-08	9.42148e-08	down
FGFR2	2020.26	-1.34218	0.191904	-6.99402	2.67119e-12	1.70821e-11	down
KIF26A	120.623	-0.941298	0.137034	-6.86907	6.4621e-12	3.95721e-11	down
ACSM2B	2.71748	1.20154	0.336808	3.56744	0.000360484	0.000788465	up
PFKP	3911.88	-0.566388	0.0861622	-6.57351	4.91438e-11	2.69337e-10	down
IDI1	4227.59	-0.50543	0.0921775	-5.48323	4.17631e-08	1.57043e-07	down
PPAP2A	20226.2	0.514322	0.124013	4.14733	3.36373e-05	8.59574e-05	up
CACNB1	342.97	-1.00318	0.144094	-6.96196	3.35569e-12	2.12192e-11	down
TRO	282.036	-1.12754	0.138283	-8.15391	3.52336e-16	3.62414e-15	down
NAV3	310.545	-0.740503	0.160568	-4.61176	3.99266e-06	1.15964e-05	down
ATP2B3	3.556	-2.49176	0.320207	-7.78173	7.15411e-15	6.19141e-14	down
MEF2A	2335.38	-0.714835	0.0815402	-8.76665	1.84065e-18	2.5522e-17	down
TFE3	2919.41	-0.560096	0.047514	-11.788	4.50047e-32	3.05396e-30	down
ACSL4	1196.89	-1.09998	0.112962	-9.73768	2.08259e-22	4.8419e-21	down
PRR11	147.696	0.543162	0.141039	3.85115	0.000117565	0.000277633	up
REEP1	515.938	-1.17775	0.143036	-8.23398	1.8109e-16	1.92775e-15	down
ATP11A	2972.74	0.798781	0.171656	4.65339	3.26524e-06	9.59094e-06	up
LAPTM4A	16094.1	-1.00408	0.0601633	-16.6893	1.56869e-62	6.27605e-60	down
STON1_GTF2A1L	12.8309	-0.680272	0.217299	-3.13058	0.00174459	0.00343833	down
RASGRP2	450.654	-0.598924	0.135636	-4.41568	1.00695e-05	2.7732e-05	down
PYGM	942.899	-1.30929	0.214782	-6.09588	1.08837e-09	5.00983e-09	down
PITX1	525.657	-1.11854	0.173011	-6.46513	1.01211e-10	5.33534e-10	down
TRPC7	15.6108	1.87543	0.32489	5.7725	7.81057e-09	3.23892e-08	up
MAST4	1801.36	-0.705967	0.104388	-6.76291	1.35245e-11	7.95236e-11	down
ABCC9	676.35	-1.00823	0.152157	-6.62628	3.44242e-11	1.91896e-10	down
GAL	179.113	2.39132	0.210115	11.381	5.19988e-30	2.99875e-28	up
MAOB	4604.2	-0.893911	0.207891	-4.2999	1.70874e-05	4.56393e-05	down
RORA	913.89	-0.60645	0.0977098	-6.20665	5.41274e-10	2.59217e-09	down
TGFBR3	2035.94	-1.66254	0.126371	-13.156	1.57217e-39	2.03999e-37	down
NEDD4	729.377	-0.532098	0.105154	-5.06016	4.18912e-07	1.3806e-06	down
GNB5	1222.78	-0.701139	0.0698253	-10.0413	1.0031e-23	2.79182e-22	down
CECR5	2672.5	0.590119	0.0628494	9.38942	6.03288e-21	1.15394e-19	up
GUCY2C	38.5864	-1.61932	0.187368	-8.64242	5.50361e-18	7.18011e-17	down
SPTB	149.253	-0.583799	0.235512	-2.47885	0.0131807	0.0224299	down
DAPP1	156.96	-1.01487	0.19016	-5.33693	9.45317e-08	3.39452e-07	down
FGF10	115.216	-1.9334	0.197714	-9.77878	1.3887e-22	3.31699e-21	down
SMG6	1475.91	-0.552003	0.0937127	-5.89038	3.85313e-09	1.66095e-08	down
FGF22	16.7853	1.08155	0.165811	6.5228	6.90074e-11	3.72252e-10	up
POLB	2163.13	0.793506	0.11605	6.83763	8.05162e-12	4.87463e-11	up
ST6GALNAC1	2022.1	0.629745	0.180588	3.48719	0.000488127	0.00104562	up
FRMPD1	41.8041	0.807474	0.196139	4.11685	3.84092e-05	9.72716e-05	up
ASNS	1656.36	0.684598	0.0835641	8.1925	2.55863e-16	2.66899e-15	up
CNGB1	3.64059	-0.860397	0.242418	-3.54923	0.000386367	0.00084115	down
ST6GALNAC2	438.133	-1.40306	0.151661	-9.25132	2.21727e-20	3.96098e-19	down
CHAT	4.14993	1.82932	0.530815	3.44624	0.000568453	0.00120425	up
PABPC1	89619.4	0.621633	0.0910498	6.82739	8.64719e-12	5.21383e-11	up
PTPN21	1335.4	-0.552655	0.0783787	-7.05108	1.77529e-12	1.15373e-11	down
CAMK2A	39.1177	-1.53525	0.251387	-6.10712	1.01447e-09	4.69102e-09	down
OSBPL3	245.79	-0.81346	0.138028	-5.89346	3.78197e-09	1.63248e-08	down
EPHA8	34.9706	3.04375	0.269953	11.2751	1.7413e-29	9.63689e-28	up
SLC12A3	29.9903	0.916641	0.243706	3.76126	0.000169061	0.000388866	up
TRPM5	26.849	-3.20478	0.302403	-10.5977	3.05369e-26	1.17286e-24	down
MGAT4A	3056.74	0.656903	0.0995453	6.59904	4.13833e-11	2.29093e-10	up
RPL31	52462	0.627636	0.0921262	6.81279	9.57256e-12	5.74115e-11	up
WDR1	13850.9	-0.571258	0.0484092	-11.8006	3.87585e-32	2.66781e-30	down
ARHGAP10	1380.42	-0.875335	0.10546	-8.30019	1.03949e-16	1.14332e-15	down
SEL1L	13938.2	0.604117	0.107119	5.63967	1.70376e-08	6.76711e-08	up
TRIP13	214.403	1.21924	0.136543	8.92933	4.28578e-19	6.46537e-18	up
DAZAP1	4835.05	0.509062	0.0564003	9.02587	1.7827e-19	2.827e-18	up
MBD3	5488.49	0.561302	0.101718	5.51819	3.42501e-08	1.30608e-07	up
FAM50A	4943.39	0.648433	0.0988025	6.56293	5.27623e-11	2.88592e-10	up
CPSF1	5131.06	0.513804	0.079695	6.44713	1.1399e-10	5.94368e-10	up
MYO3B	34.2125	-0.918808	0.205571	-4.46954	7.83885e-06	2.18645e-05	down
CDH19	96.4459	-0.916423	0.234286	-3.91156	9.17026e-05	0.000219912	down
SLC6A15	48.761	0.636299	0.303508	2.09648	0.0360394	0.056241	up
ACTN1	15767.1	-0.87456	0.0947958	-9.22572	2.8165e-20	4.96676e-19	down
PTPN18	7706.75	0.504406	0.0746437	6.75752	1.40377e-11	8.22895e-11	up
LIMS2	3460.14	-1.15953	0.157502	-7.36198	1.81199e-13	1.3226e-12	down
ASIC4	8.95482	0.542552	0.210048	2.58299	0.00979468	0.0170904	up
SPEG	1609.76	-1.14878	0.156659	-7.33302	2.25029e-13	1.62217e-12	down
RHOBTB1	783.867	-0.559956	0.176568	-3.17133	0.0015174	0.00301596	down
HMMR	205.44	1.41309	0.176522	8.00515	1.19318e-15	1.14799e-14	up
TRHDE	125.87	-1.69308	0.190994	-8.86454	7.68199e-19	1.12701e-17	down
P4HA2	1111.75	-0.707181	0.0867957	-8.14765	3.71056e-16	3.81056e-15	down
TRNT1	1495.23	0.572564	0.103061	5.55558	2.7669e-08	1.07079e-07	up
NDE1	964.387	-0.607995	0.0855861	-7.1039	1.21284e-12	8.04815e-12	down
MRVI1	3269.95	-1.30299	0.152656	-8.53549	1.39566e-17	1.7214e-16	down
SCARB1	3655.21	0.724157	0.0729421	9.92784	3.14995e-23	8.23921e-22	up
CYP2W1	67.271	-1.28747	0.233609	-5.51122	3.5636e-08	1.35462e-07	down
MOV10L1	154.024	2.26194	0.214033	10.5682	4.18567e-26	1.56081e-24	up
PANX2	612.558	0.665045	0.121624	5.46803	4.55066e-08	1.70338e-07	up
SELO	2070.86	0.620667	0.0956302	6.49028	8.56783e-11	4.56539e-10	up
TP63	1595.67	-1.82676	0.23086	-7.91284	2.51581e-15	2.31387e-14	down
NLE1	1468.51	0.735023	0.0714752	10.2836	8.35374e-25	2.66045e-23	up
FNDC8	3.85025	0.59835	0.150113	3.986	6.71952e-05	0.000164342	up
GSDMB	429.233	0.750681	0.151057	4.96953	6.71143e-07	2.15637e-06	up
PPP2R3A	856.705	-0.596494	0.0788596	-7.56401	3.90842e-14	3.08624e-13	down
FERMT2	3116.62	-1.33901	0.112072	-11.9478	6.66492e-33	5.14029e-31	down
ABCB11	4.62332	0.845143	0.321674	2.62733	0.00860582	0.0151704	up
CD5L	2.02741	2.1551	0.544211	3.96004	7.49386e-05	0.000181753	up
PTGS2	3584.55	-3.04899	0.233727	-13.0451	6.77736e-39	8.3431e-37	down
IGF2BP2	117.881	-1.04302	0.167988	-6.20886	5.33715e-10	2.55853e-09	down
FRY	1483.25	-0.577546	0.113713	-5.07896	3.79508e-07	1.25982e-06	down
NSF	3694.51	0.659723	0.0792583	8.32371	8.52525e-17	9.54629e-16	up
GLI2	220.432	-0.912125	0.138447	-6.58827	4.44981e-11	2.45206e-10	down
MRPS34	4118.04	0.61541	0.0948741	6.4866	8.77932e-11	4.66514e-10	up
CDHR2	12.6408	1.08699	0.213391	5.09387	3.50826e-07	1.17088e-06	up
ATP2A3	3112.85	-1.17984	0.148754	-7.93149	2.16536e-15	2.00983e-14	down
CA12	633.158	-1.51536	0.1651	-9.1784	4.37529e-20	7.51548e-19	down
MGLL	3578.21	-0.508997	0.117065	-4.348	1.37384e-05	3.717e-05	down
NTN4	3506.87	-1.01747	0.139381	-7.29993	2.87917e-13	2.05392e-12	down
BCS1L	1434.8	0.508142	0.0672731	7.55342	4.23972e-14	3.32732e-13	up
SLC12A1	34.0165	0.992184	0.300778	3.29872	0.000971257	0.00198426	up
MYDGF	8259.86	0.639459	0.0973922	6.56581	5.17491e-11	2.83454e-10	up
ANO8	731.789	0.520903	0.0771921	6.74814	1.49756e-11	8.74937e-11	up
ARHGEF10L	1986.71	-0.560936	0.0653815	-8.57943	9.53461e-18	1.19883e-16	down
WSCD2	336.234	-1.48933	0.187955	-7.92386	2.30246e-15	2.12681e-14	down
KCNQ2	198.263	0.729534	0.323331	2.25631	0.0240512	0.038882	up
TACR2	165.941	-1.10414	0.171236	-6.44809	1.13266e-10	5.91239e-10	down
SEMA3A	165.784	-1.6592	0.182151	-9.10891	8.32172e-20	1.37649e-18	down
GTSE1	138.933	1.94188	0.17299	11.2254	3.06093e-29	1.66051e-27	up
TTC38	4113.78	0.639251	0.0841698	7.59478	3.08318e-14	2.47221e-13	up
CELSR1	1744.61	-0.56546	0.105455	-5.36209	8.22637e-08	2.97009e-07	down
WNT8B	29.1487	0.552644	0.152574	3.62214	0.000292174	0.000648135	up
FOSL2	6604.82	-0.577124	0.119058	-4.84743	1.25071e-06	3.87709e-06	down
CACNG4	1927.57	-0.516271	0.219852	-2.34826	0.0188613	0.0311634	down
ACTB	173433	-0.59174	0.0718397	-8.23696	1.76648e-16	1.88568e-15	down
MOCOS	341.222	-0.741245	0.0988627	-7.49772	6.4938e-14	4.99828e-13	down
PLD1	391.947	-0.848708	0.127759	-6.64307	3.07226e-11	1.72274e-10	down
WDR62	162.825	0.948127	0.158077	5.99788	1.99906e-09	8.947e-09	up
SEC31B	426.031	1.0918	0.145712	7.49288	6.73797e-14	5.18206e-13	up
PAX2	66.5676	-4.1078	0.256787	-15.9969	1.34249e-57	4.15825e-55	down
REXO2	5654.05	1.0189	0.116025	8.78171	1.61009e-18	2.25201e-17	up
RBMS2	1499.84	-0.551654	0.0819871	-6.72854	1.71371e-11	9.93662e-11	down
FMO4	185.404	-0.505289	0.0980025	-5.15588	2.52436e-07	8.59383e-07	down
RGS11	1064.34	1.73185	0.167495	10.3398	4.65696e-25	1.534e-23	up
PLXNA2	1115.05	-0.837215	0.0970174	-8.62953	6.16033e-18	7.98265e-17	down
SPAG5	380.882	1.17914	0.137056	8.60335	7.74235e-18	9.86623e-17	up
TPD52	18838.6	0.798912	0.0960558	8.31716	9.00944e-17	1.003e-15	up
ACACB	1312.92	-1.06503	0.109873	-9.69326	3.22069e-22	7.31955e-21	down
TRAF4	5276.48	0.924783	0.0864243	10.7005	1.01225e-26	4.15368e-25	up
MCAM	4404.81	-1.08039	0.132662	-8.1439	3.82759e-16	3.91547e-15	down
MBNL3	970.68	-0.917887	0.140048	-6.55407	5.59893e-11	3.0546e-10	down
CAMSAP3	3690.54	0.738204	0.0812274	9.08812	1.00771e-19	1.64698e-18	up
RAP1GAP	8095.15	1.35276	0.127925	10.5746	3.90671e-26	1.47107e-24	up
STXBP2	4541.87	0.601056	0.0896379	6.70538	2.00885e-11	1.15572e-10	up
NMRK2	24.8064	-0.667025	0.295907	-2.25417	0.0241856	0.0390795	down
DGKD	3571.61	0.764352	0.0794253	9.62353	6.36097e-22	1.38342e-20	up
CTTNBP2	249.925	-1.48346	0.139136	-10.6619	1.53408e-26	6.09949e-25	down
ACTL6B	4.8147	1.00307	0.302935	3.31119	0.000928991	0.00190439	up
RARB	635.351	-0.948185	0.0914683	-10.3663	3.53045e-25	1.18529e-23	down
NFKB2	3509.5	0.732933	0.0856621	8.55609	1.16763e-17	1.45417e-16	up
UBE2T	223.523	0.701237	0.132552	5.2903	1.22119e-07	4.32369e-07	up
PPP1R12B	13101.7	-1.31125	0.13525	-9.69502	3.16583e-22	7.2034e-21	down
PAK3	215.183	-1.8183	0.166029	-10.9517	6.52038e-28	3.11486e-26	down
CAPN6	442.948	-2.19675	0.236345	-9.29468	1.47646e-20	2.69524e-19	down
SPAG6	187.468	0.561435	0.255217	2.19984	0.0278185	0.0444005	up
EXOSC5	1228.68	0.695872	0.0941302	7.39265	1.4393e-13	1.06391e-12	up
NAALAD2	101.811	-0.65078	0.163776	-3.97359	7.07962e-05	0.000172491	down
FGFR1	3991.98	-0.886219	0.103687	-8.54705	1.26275e-17	1.56957e-16	down
FKBP6	2.48457	1.16374	0.275778	4.21983	2.44486e-05	6.37835e-05	up
SMC1B	27.1548	0.993147	0.157795	6.29391	3.09562e-10	1.53178e-09	up
FBLN1	15692.1	-0.764307	0.157504	-4.85261	1.21848e-06	3.78635e-06	down
ITGA8	2677.3	-1.04212	0.200038	-5.20962	1.89226e-07	6.55111e-07	down
MAP2	2487.12	0.678464	0.175629	3.86305	0.000111979	0.000265127	up
AMPH	76.6802	-1.13108	0.142246	-7.9516	1.84121e-15	1.72313e-14	down
MCCC1	2350.78	0.540837	0.0766466	7.05624	1.71071e-12	1.11515e-11	up
FAP	234.513	0.846011	0.176733	4.78693	1.69351e-06	5.17209e-06	up
ACER3	2545.06	0.577648	0.138803	4.16165	3.15955e-05	8.1096e-05	up
RBFOX1	47.8213	-1.67202	0.250494	-6.67487	2.47449e-11	1.40926e-10	down
HOXA9	1166.44	0.650659	0.101328	6.42129	1.35126e-10	6.97943e-10	up
ADCYAP1R1	72.7731	-1.5709	0.206287	-7.61509	2.63516e-14	2.13256e-13	down
ITM2A	928.14	-0.525072	0.185454	-2.83128	0.00463625	0.00854539	down
TP53INP2	4251.19	-0.578612	0.0890018	-6.50113	7.97193e-11	4.26443e-10	down
BPIFB2	617.765	1.02035	0.260327	3.91948	8.87403e-05	0.000213261	up
TP73	290.061	-0.646549	0.146295	-4.41949	9.89338e-06	2.72586e-05	down
RUNX1T1	227.727	-0.697219	0.134905	-5.16824	2.36311e-07	8.07638e-07	down
CDH17	75.5134	-0.532939	0.238543	-2.23414	0.025474	0.0409923	down
FKBP7	469.918	-0.596373	0.0700531	-8.51316	1.69251e-17	2.07686e-16	down
SLC1A3	396.763	-0.943061	0.135564	-6.95657	3.48658e-12	2.19962e-11	down
SP140	88.0057	0.537893	0.183176	2.93649	0.00331951	0.00625102	up
TNS1	22143.9	-1.45287	0.14754	-9.84732	7.03927e-23	1.76018e-21	down
DUSP13	9.28349	-1.1363	0.438707	-2.5901	0.00959474	0.016769	down
LIPE	214.913	-0.88629	0.108351	-8.17984	2.84225e-16	2.9552e-15	down
PAFAH1B3	1678.78	0.89939	0.122728	7.32833	2.33038e-13	1.67865e-12	up
SCGN	402.799	0.603673	0.238137	2.53499	0.0112452	0.0193783	up
EPB41L2	1503.31	-0.792265	0.119857	-6.61009	3.8409e-11	2.13058e-10	down
PTPRH	24.353	-1.63279	0.222962	-7.3232	2.4212e-13	1.7421e-12	down
DCT	21.5128	-0.722563	0.188182	-3.83969	0.000123189	0.000289846	down
CRYBG3	891.446	-0.626306	0.161394	-3.88062	0.000104192	0.000247974	down
EPHA6	228.475	1.01138	0.220527	4.58621	4.5137e-06	1.29976e-05	up
SCTR	4.05019	-1.35655	0.223923	-6.05811	1.37733e-09	6.2872e-09	down
RFX3	1411.6	0.967058	0.127181	7.60377	2.87637e-14	2.31411e-13	up
SLC4A4	19351.7	1.10811	0.186684	5.93578	2.92443e-09	1.28016e-08	up
PIH1D3	2.84566	1.82722	0.49146	3.71795	0.000200848	0.000455921	up
KIAA0020	1422.28	0.507378	0.0526152	9.6432	5.25264e-22	1.15811e-20	up
CPB2	6.33985	-2.08455	0.249824	-8.3441	7.17588e-17	8.11576e-16	down
CHRNA3	35.9442	0.822655	0.191687	4.29165	1.77353e-05	4.72579e-05	up
KCNN2	2461.7	1.09807	0.184556	5.94981	2.68446e-09	1.17888e-08	up
IGSF9B	166.75	-0.60215	0.128346	-4.69161	2.7107e-06	8.05449e-06	down
NDC80	288.145	-0.634464	0.120929	-5.2466	1.54933e-07	5.42448e-07	down
AFP	10.9432	2.34772	0.377782	6.21448	5.14963e-10	2.47481e-09	up
COL4A4	496.053	-0.878882	0.145785	-6.0286	1.65386e-09	7.48721e-09	down
CDH7	367.592	1.10227	0.234415	4.7022	2.57369e-06	7.664e-06	up
MEF2C	1114.35	-0.70428	0.146056	-4.82199	1.42136e-06	4.37846e-06	down
CDC14B	1444.67	-0.572547	0.104464	-5.48081	4.23388e-08	1.59021e-07	down
LRP2	34.0184	-0.872555	0.215718	-4.04489	5.23478e-05	0.000129966	down
SLC13A1	0.948073	1.4601	0.502237	2.9072	0.00364684	0.00682193	up
PCDHA6	57.5967	1.20859	0.338353	3.57197	0.000354309	0.000776371	up
PCDHGA2	268.152	0.625042	0.202695	3.08366	0.00204469	0.00397874	up
SMARCD3	1239.43	-0.712427	0.116309	-6.12529	9.05171e-10	4.212e-09	down
MPP4	6.09505	0.852969	0.171435	4.97546	6.50914e-07	2.09383e-06	up
STRADB	1048.66	0.661122	0.0827791	7.98659	1.38728e-15	1.32478e-14	up
PGR	550.179	-1.52325	0.162783	-9.35753	8.1621e-21	1.53672e-19	down
C1QTNF3	517.071	0.881298	0.233456	3.77501	0.000159999	0.000369972	up
COL19A1	16.1363	-1.43399	0.328251	-4.36858	1.25059e-05	3.40224e-05	down
EPB41L3	813.577	-0.994295	0.136058	-7.30789	2.71366e-13	1.94162e-12	down
SERTAD4	389.898	-0.785614	0.139493	-5.63192	1.78218e-08	7.06689e-08	down
TRAF5	600.555	-0.568541	0.113418	-5.01277	5.36517e-07	1.74218e-06	down
OPRK1	559.957	0.549683	0.255575	2.15077	0.0314941	0.049693	up
ERC1	2884.13	-0.651121	0.0767294	-8.48594	2.13978e-17	2.59585e-16	down
TRPM3	46.0734	-2.30742	0.20492	-11.2601	2.06564e-29	1.13339e-27	down
DOPEY1	1044.01	-0.582862	0.0891604	-6.53723	6.26694e-11	3.39493e-10	down
ZCCHC6	6881.6	0.8697	0.102385	8.4944	1.98951e-17	2.42273e-16	up
P2RX5	90.3051	1.62017	0.17676	9.16592	4.91243e-20	8.35592e-19	up
EPYC	4.70671	-1.15125	0.306068	-3.76143	0.000168946	0.000388649	down
SLC27A5	667.909	0.841767	0.119235	7.05975	1.66797e-12	1.08915e-11	up
NOA1	2139.13	0.505656	0.0620905	8.14385	3.82902e-16	3.91547e-15	up
GSTP1	6341.13	-2.07369	0.167755	-12.3614	4.22792e-35	3.9414e-33	down
KIAA1467	2111.97	0.770323	0.122648	6.28078	3.36886e-10	1.65801e-09	up
SLCO1A2	370.657	3.18789	0.324366	9.82807	8.52361e-23	2.09856e-21	up
NKAIN1	1425.88	2.24006	0.267156	8.38483	5.08009e-17	5.86638e-16	up
APOB	38.8525	-1.33385	0.235976	-5.65247	1.5816e-08	6.31326e-08	down
KIF3C	562.899	-0.544305	0.0960562	-5.66653	1.45721e-08	5.83372e-08	down
CD59	13097.1	-0.603928	0.0671817	-8.98948	2.4841e-19	3.85026e-18	down
CD82	3523.09	-0.816897	0.0927851	-8.80419	1.31802e-18	1.86661e-17	down
FCN1	139.505	-0.523894	0.203525	-2.5741	0.01005	0.0174993	down
MECOM	711.704	-1.46505	0.136355	-10.7444	6.29895e-27	2.62968e-25	down
WDR47	676.439	-0.507154	0.0672797	-7.53799	4.77266e-14	3.71822e-13	down
OVGP1	449.782	0.726576	0.144712	5.02083	5.14479e-07	1.67544e-06	up
SLC25A24	1094.89	-0.559549	0.0877294	-6.37812	1.79274e-10	9.11754e-10	down
PILRA	179.379	0.51767	0.108101	4.78876	1.67817e-06	5.12689e-06	up
AKR1B1	2756.88	-3.89624	0.162745	-23.9408	1.15255e-126	4.4267e-123	down
ORC1	73.0354	0.609604	0.126563	4.81659	1.46031e-06	4.49349e-06	up
RAD54L	77.1961	1.01941	0.165196	6.17088	6.79114e-10	3.20671e-09	up
MAST2	4491.91	0.670057	0.0810568	8.26652	1.37928e-16	1.48975e-15	up
FOLH1	26304.3	1.62388	0.191992	8.45809	2.71786e-17	3.25804e-16	up
EIF2AK1	13566.2	0.598673	0.0581636	10.2929	7.58547e-25	2.43191e-23	up
NME8	11.9406	0.736291	0.171973	4.28145	1.85683e-05	4.9327e-05	up
SNX10	369.573	0.570388	0.119891	4.75757	1.95942e-06	5.92671e-06	up
HBQ1	6.80996	2.89875	0.34919	8.30134	1.02942e-16	1.1342e-15	up
CEACAM6	262.556	-1.51978	0.245907	-6.18029	6.39856e-10	3.03028e-09	down
FAT2	552.224	-1.88244	0.213187	-8.83	1.04672e-18	1.5001e-17	down
HSD17B2	44.4815	-1.10765	0.248319	-4.46062	8.17247e-06	2.27422e-05	down
PPEF1	43.8741	1.20278	0.173482	6.93313	4.11627e-12	2.57488e-11	up
NOX4	117.432	1.99165	0.195561	10.1843	2.33084e-24	7.09373e-23	up
PPP1R15A	5280.81	-0.51036	0.139947	-3.64681	0.000265515	0.00059187	down
TRIP6	2195.54	-0.870336	0.127953	-6.802	1.03178e-11	6.1554e-11	down
BAX	2642.98	0.672888	0.085114	7.90572	2.66379e-15	2.44179e-14	up
ADAMTS2	708.728	0.753315	0.160666	4.68871	2.74937e-06	8.16182e-06	up
TMPRSS11E	214.029	-0.880367	0.298354	-2.95075	0.00317005	0.0059807	down
CETP	46.0374	0.814121	0.158307	5.14266	2.70871e-07	9.18236e-07	up
MMP2	5737.38	-0.631383	0.137457	-4.59331	4.36266e-06	1.25846e-05	down
MT3	42.149	0.529874	0.22551	2.34967	0.0187902	0.0310647	up
LPCAT2	895.24	-1.85205	0.123396	-15.0091	6.40243e-51	1.55636e-48	down
GNAO1	647.753	-2.51345	0.164451	-15.2839	9.79034e-53	2.54073e-50	down
NID2	391.41	-0.923371	0.155123	-5.95253	2.6403e-09	1.16108e-08	down
KLHL42	1897.14	-0.649745	0.0641275	-10.1321	3.98089e-24	1.18342e-22	down
PHACTR3	13.7146	-0.596998	0.230467	-2.59039	0.00958675	0.016758	down
AURKA	206.668	0.971611	0.133446	7.28093	3.31536e-13	2.34938e-12	up
ALG6	928.08	0.662462	0.0697684	9.49516	2.19868e-21	4.41668e-20	up
DNMT3B	121.2	0.600402	0.136454	4.40004	1.08229e-05	2.97005e-05	up
TPX2	520.348	1.53511	0.173019	8.8725	7.1522e-19	1.0533e-17	up
EPB41L1	2695.72	-0.629292	0.0625459	-10.0613	8.19196e-24	2.30672e-22	down
SLC15A1	153.735	-0.686628	0.261964	-2.62108	0.00876527	0.015425	down
ANKRD10	4412.98	0.55702	0.0860531	6.47299	9.60842e-11	5.0804e-10	up
DOCK3	201.495	-1.37626	0.153019	-8.99403	2.38317e-19	3.71481e-18	down
C3orf18	445.608	-0.757218	0.0909334	-8.32717	8.27948e-17	9.29277e-16	down
TMEM40	96.1511	-1.75992	0.237717	-7.40341	1.32732e-13	9.85684e-13	down
KIF9	529.57	0.935709	0.0850957	10.996	3.99673e-28	1.93821e-26	up
ARHGAP28	1196.15	0.583748	0.16995	3.43482	0.000592946	0.00125283	up
DEFB127	0.402656	-4.31143	2.18389	-1.9742	0.0483588	0.0735616	down
SMOX	2304.45	0.62628	0.132488	4.72709	2.27765e-06	6.82797e-06	up
SIGLEC1	199.634	0.857083	0.169592	5.0538	4.33097e-07	1.42393e-06	up
SLC4A11	262.289	-1.04201	0.142513	-7.31171	2.6376e-13	1.89355e-12	down
C20orf194	1140.4	-1.15578	0.0967467	-11.9465	6.77437e-33	5.2038e-31	down
CPXM1	528.745	-1.01547	0.185164	-5.48414	4.15489e-08	1.56329e-07	down
LZTS3	1219.74	-0.592667	0.10164	-5.83105	5.50786e-09	2.33031e-08	down
RPL6	48144.6	0.583408	0.0851809	6.84905	7.43421e-12	4.51507e-11	up
SIRPG	61.6438	0.57135	0.191374	2.98551	0.00283105	0.00538504	up
P2RX7	190.404	-0.562281	0.111578	-5.03934	4.67132e-07	1.52773e-06	down
ANAPC5	7524.43	0.531436	0.0561002	9.47298	2.71974e-21	5.39008e-20	up
CFAP61	26.686	0.516284	0.182925	2.82238	0.00476687	0.00877101	up
LHX5	0.842436	0.865034	0.431223	2.006	0.0448564	0.0687213	up
RPLP0	100865	0.626578	0.0951563	6.58472	4.55734e-11	2.50843e-10	up
TRMT6	839.456	-0.573021	0.0698931	-8.19853	2.43342e-16	2.54528e-15	down
CHGB	549.572	-0.893336	0.274625	-3.25293	0.00114223	0.00231312	down
TBX5	166.995	-1.71273	0.236674	-7.23668	4.59818e-13	3.2122e-12	down
NOS1	209.936	-1.53136	0.219876	-6.96466	3.29192e-12	2.08366e-11	down
GRAMD1A	5519.8	0.693945	0.0698996	9.92773	3.15342e-23	8.23921e-22	up
HEPH	1113.73	-1.24011	0.143646	-8.63309	5.97162e-18	7.7596e-17	down
CDIP1	1550.99	-0.719362	0.0999627	-7.19631	6.18648e-13	4.25672e-12	down
KCNH4	17.5084	-1.33821	0.161411	-8.29074	1.1255e-16	1.23157e-15	down
BIRC5	420.879	1.94327	0.188525	10.3077	6.50217e-25	2.09509e-23	up
OTUB2	202.63	0.744517	0.0904754	8.22894	1.88878e-16	2.0062e-15	up
ARHGAP4	768.609	0.522545	0.116716	4.47705	7.56818e-06	2.11557e-05	up
ANKRD24	386.325	0.681061	0.123713	5.50516	3.6884e-08	1.39957e-07	up
LTBP4	13414.5	-0.585323	0.136127	-4.29982	1.70936e-05	4.56494e-05	down
SLC9A1	2978.32	-0.921536	0.073955	-12.4608	1.22188e-35	1.20954e-33	down
IRAK3	426.672	-1.13304	0.129809	-8.72851	2.58046e-18	3.52957e-17	down
SI	458.17	0.904087	0.306716	2.94763	0.00320218	0.00603718	up
TFAP4	845.833	0.620049	0.0803038	7.72129	1.15159e-14	9.74234e-14	up
THPO	38.2749	1.45398	0.195348	7.44305	9.83899e-14	7.42137e-13	up
CHRD	744.806	1.14564	0.159451	7.18487	6.72718e-13	4.60894e-12	up
CERS4	9194.05	1.02323	0.0935383	10.9392	7.48725e-28	3.51553e-26	up
EFNB1	1195.06	-1.29362	0.100368	-12.8888	5.20641e-38	6.21017e-36	down
KIF4A	243.859	2.179	0.189175	11.5185	1.06481e-30	6.53313e-29	up
DLL3	29.8941	2.03063	0.236991	8.5684	1.04934e-17	1.31366e-16	up
PITPNM2	486.289	-0.621037	0.0905875	-6.85566	7.09849e-12	4.32897e-11	down
PUS7	862.219	0.522545	0.0808569	6.46258	1.02931e-10	5.40967e-10	up
NRCAM	720.037	-1.28943	0.23239	-5.54857	2.88016e-08	1.11155e-07	down
LAMB1	3522.47	-0.560515	0.129513	-4.32787	1.50555e-05	4.05279e-05	down
SLC26A3	1000.55	-4.74123	0.379742	-12.4854	8.96795e-36	8.96982e-34	down
IL5RA	464.42	1.86984	0.307033	6.09004	1.1288e-09	5.18724e-09	up
ABCC6	236.213	-0.570172	0.163769	-3.48155	0.000498514	0.00106624	down
RAPGEF4	580.846	0.550743	0.152828	3.60368	0.000313746	0.000692947	up
pk	4568.4	-1.19125	0.121301	-9.8206	9.1793e-23	2.23989e-21	down
SMPX	33.3936	-1.10651	0.387709	-2.85397	0.00431763	0.00799805	down
SEL1L3	4293.43	0.63302	0.110247	5.74185	9.36468e-09	3.85119e-08	up
APOH	26.1355	3.24155	0.638946	5.07328	3.91016e-07	1.29556e-06	up
NLRP1	1060.17	-0.739919	0.128176	-5.77267	7.80237e-09	3.23621e-08	down
PITPNM3	703.642	-1.03609	0.119131	-8.69714	3.40362e-18	4.58688e-17	down
ORC6	109.065	1.05901	0.145392	7.28381	3.24526e-13	2.3031e-12	up
ZFHX4	424.24	-1.18691	0.180224	-6.58576	4.52579e-11	2.4925e-10	down
CPA1	8.18868	-1.24188	0.232514	-5.3411	9.23821e-08	3.32167e-07	down
RGS17	613.813	0.77768	0.181511	4.28447	1.83172e-05	4.87131e-05	up
TMEM101	2677.57	-0.897898	0.0942368	-9.5281	1.60182e-21	3.28276e-20	down
CD200	453.351	-1.21036	0.142802	-8.47583	2.33416e-17	2.81565e-16	down
CCDC80	3824.62	-1.22601	0.167188	-7.33314	2.24822e-13	1.62129e-12	down
CMA1	17.3257	-0.802408	0.242983	-3.30232	0.000958869	0.0019602	down
JPH4	779.824	-2.06153	0.199611	-10.3277	5.27876e-25	1.73288e-23	down
SLC22A17	3193.02	-0.765754	0.114345	-6.69688	2.12912e-11	1.22162e-10	down
RPGRIP1	59.7606	1.10091	0.124506	8.8422	9.38554e-19	1.35723e-17	up
TGM1	136.721	-1.33078	0.166609	-7.98747	1.37739e-15	1.31664e-14	down
TBL1Y	212.568	0.589981	0.122111	4.83153	1.35489e-06	4.18519e-06	up
CLSPN	51.434	0.788011	0.184898	4.26187	2.02721e-05	5.35129e-05	up
DPYSL2	1926.96	-0.700608	0.110724	-6.32752	2.49135e-10	1.24529e-09	down
TGFB2	1001.29	-0.920363	0.146943	-6.2634	3.76685e-10	1.83974e-09	down
CDC45	127.226	1.36694	0.165741	8.24745	1.61806e-16	1.73496e-15	up
CECR1	1732.12	-0.799267	0.13177	-6.06562	1.31448e-09	6.01319e-09	down
VNN3	19.5359	0.621569	0.275695	2.25455	0.0241613	0.0390502	up
XYLB	346.808	0.767859	0.0914788	8.39385	4.7046e-17	5.45905e-16	up
GABRP	871.108	-1.1489	0.246986	-4.6517	3.29216e-06	9.66411e-06	down
CDC6	273.691	0.728781	0.137205	5.31164	1.08643e-07	3.86798e-07	up
FMO2	363.553	-0.948342	0.184892	-5.12916	2.91033e-07	9.80697e-07	down
SUCO	3619.16	-0.554639	0.0764742	-7.25263	4.0875e-13	2.87007e-12	down
MAP3K1	1296.49	-0.627568	0.0920523	-6.81751	9.26303e-12	5.56768e-11	down
DHPS	4028.43	0.522211	0.0710406	7.35088	1.96911e-13	1.43075e-12	up
EPB41L4B	3541.78	0.569518	0.108328	5.25734	1.46154e-07	5.13303e-07	up
PTGS1	1141.94	-2.52149	0.19733	-12.778	2.17499e-37	2.48622e-35	down
CRAT	8911.39	0.75562	0.105307	7.17538	7.21083e-13	4.91227e-12	up
NANS	11274.7	0.613529	0.106563	5.75744	8.53988e-09	3.52688e-08	up
TBC1D2	855.829	-0.808604	0.0940511	-8.5975	8.14691e-18	1.03474e-16	down
PDE6C	14.2666	0.764313	0.150977	5.06246	4.13881e-07	1.36519e-06	up
TLL2	160.892	0.515172	0.151317	3.40459	0.00066264	0.00138862	up
CYP26A1	8.01484	0.828493	0.325861	2.54247	0.0110071	0.0190056	up
TDRD1	1022.71	2.9614	0.292157	10.1363	3.81076e-24	1.13813e-22	up
SORBS1	8141.72	-1.54668	0.163483	-9.46078	3.05649e-21	6.03256e-20	down
CRTAC1	332.066	-4.31544	0.212083	-20.3478	4.85115e-92	5.82259e-89	down
IL11	44.2872	1.33389	0.164858	8.09118	5.90914e-16	5.91345e-15	up
MYO3A	8.75348	-1.36747	0.227622	-6.00762	1.88263e-09	8.46104e-09	down
SMIM24	62.7518	-0.840009	0.203743	-4.12289	3.74143e-05	9.49398e-05	down
TREM2	261.371	0.758792	0.147615	5.14034	2.74241e-07	9.28725e-07	up
CRISP3	9447.54	1.20446	0.403117	2.98785	0.00280943	0.00534658	up
PGC	6754.99	-1.82331	0.33066	-5.51415	3.50467e-08	1.33513e-07	down
MLN	0.852071	0.961589	0.43261	2.22276	0.0262317	0.0421233	up
JAK2	663.524	-0.636388	0.0823823	-7.72481	1.12019e-14	9.48509e-14	down
SH3GLB1	4297.73	-0.558877	0.0444542	-12.572	3.01141e-36	3.12601e-34	down
ABLIM1	3585.73	-0.714257	0.129198	-5.5284	3.23159e-08	1.23846e-07	down
PRTFDC1	171.889	-1.12767	0.127037	-8.87667	6.88901e-19	1.0161e-17	down
MZF1	1644.69	0.582716	0.080858	7.20665	5.73443e-13	3.96272e-12	up
HSD3B7	700.196	0.960807	0.123784	7.76197	8.36201e-15	7.18176e-14	up
EFNA2	12.2165	3.12777	0.317464	9.85236	6.69528e-23	1.67854e-21	up
ATP5D	5367.56	0.75919	0.134722	5.63522	1.74837e-08	6.93999e-08	up
PCDH11Y	13.8054	-0.984862	0.264862	-3.7184	0.000200489	0.000455213	down
AMELY	9.14327	1.27276	0.241217	5.27641	1.31738e-07	4.64744e-07	up
TIMM13	4533.01	0.872393	0.101485	8.59627	8.23504e-18	1.04456e-16	up
HCN2	91.2914	1.48649	0.176502	8.4219	3.70427e-17	4.35621e-16	up
IZUMO4	347.155	1.09348	0.14523	7.5293	5.1015e-14	3.95728e-13	up
RASSF7	4050.85	0.961136	0.12964	7.4139	1.22638e-13	9.14259e-13	up
MADCAM1	41.7946	1.37998	0.173191	7.96796	1.61309e-15	1.52375e-14	up
ARVCF	2273.09	0.882683	0.0791217	11.156	6.69264e-29	3.55042e-27	up
TRMT2A	2368.02	0.612124	0.0796309	7.68702	1.50605e-14	1.25421e-13	up
MMP11	394.42	1.2543	0.179407	6.99138	2.72191e-12	1.73775e-11	up
CECR2	465.728	1.19799	0.137962	8.68348	3.83829e-18	5.14379e-17	up
P2RX6	36.6684	-1.57703	0.204047	-7.72878	1.0858e-14	9.20197e-14	down
DERL3	299.553	-0.63939	0.187033	-3.41859	0.000629474	0.00132432	down
SLC7A4	365.831	-0.758	0.27773	-2.72926	0.00634757	0.0114427	down
DDTL	179.386	0.699875	0.114433	6.11604	9.59295e-10	4.45187e-09	up
DDT	2759.8	0.586649	0.106073	5.53061	3.19128e-08	1.22424e-07	up
GGT5	1692.73	0.521804	0.121572	4.29214	1.76962e-05	4.71605e-05	up
RNF215	1249.76	0.584466	0.0770219	7.5883	3.2412e-14	2.59458e-13	up
YPEL1	306.564	1.28647	0.096214	13.3709	8.94846e-41	1.30186e-38	up
GGT1	6477.1	0.597501	0.182289	3.27777	0.00104629	0.00213031	up
PRODH	44.6176	-1.38642	0.181959	-7.61941	2.54834e-14	2.0684e-13	down
CRYBB3	14.7821	0.589115	0.180242	3.26847	0.00108132	0.00219883	up
PLA2G3	10.0633	-2.53097	0.31162	-8.12198	4.58637e-16	4.6454e-15	down
SH3BP1	458.734	-0.78168	0.113624	-6.87951	6.00589e-12	3.69079e-11	down
LGALS1	6852.03	-0.792159	0.145914	-5.42894	5.66889e-08	2.09155e-07	down
RP1_37E16.12	2.87387	0.610575	0.214098	2.85185	0.00434649	0.00804919	up
GCAT	3307.67	0.547235	0.112422	4.86769	1.12908e-06	3.52797e-06	up
GGTLC2	4.25165	0.847128	0.26808	3.15998	0.00157781	0.00312631	up
MICALL1	2020.65	-0.94585	0.0667872	-14.1621	1.57119e-45	2.98744e-43	down
TTC28	1171.3	-0.964888	0.104567	-9.22743	2.77207e-20	4.90192e-19	down
SLC16A8	141.612	1.45811	0.177955	8.19368	2.53351e-16	2.64421e-15	up
CENPM	237.113	1.65714	0.164996	10.0435	9.81118e-24	2.74256e-22	up
SEPT3	492.967	0.825699	0.160077	5.15812	2.49438e-07	8.49778e-07	up
CYP2D6	59.7526	0.767212	0.140859	5.44666	5.13233e-08	1.90604e-07	up
DMC1	21.9334	-1.10536	0.151018	-7.31938	2.49125e-13	1.79183e-12	down
RSPH14	17.2716	-1.56357	0.16011	-9.76559	1.58185e-22	3.74573e-21	down
TIMP3	361.612	-1.42041	0.171708	-8.27222	1.31484e-16	1.42464e-15	down
CYB5R3	13981.8	-0.621113	0.0625087	-9.93643	2.89001e-23	7.6027e-22	down
MIOX	27.248	2.02539	0.216418	9.35869	8.07349e-21	1.52302e-19	up
RHBDD3	2204.11	0.573307	0.0852071	6.72839	1.71548e-11	9.9439e-11	up
RASL10A	50.7265	0.645541	0.170951	3.77618	0.000159255	0.000368385	up
NEFH	28016.7	-1.16657	0.293112	-3.97994	6.89319e-05	0.00016829	down
BIK	1515.5	1.13243	0.11322	10.002	1.49305e-23	4.09024e-22	up
MCAT	1383.79	0.642179	0.0829259	7.74401	9.6328e-15	8.21805e-14	up
APOBEC3H	19.3532	-0.501183	0.168792	-2.96923	0.00298545	0.00565521	down
RASD2	1120.84	-0.937967	0.117931	-7.95352	1.8128e-15	1.69903e-14	down
TTLL12	7259.69	0.844412	0.0781822	10.8006	3.42089e-27	1.48631e-25	up
CBX7	3779.54	-0.863716	0.0801781	-10.7725	4.64364e-27	1.98611e-25	down
RBFOX2	4517.71	-0.660055	0.0632287	-10.4392	1.64228e-25	5.69284e-24	down
SYNGR1	1891.2	-0.60397	0.100757	-5.99429	2.04371e-09	9.13154e-09	down
APOL1	3673.2	-0.609828	0.131875	-4.62429	3.75885e-06	1.0957e-05	down
CACNA1I	13.2786	0.593862	0.215164	2.76004	0.00577939	0.0104853	up
FOXRED2	3085.19	0.711575	0.0865291	8.22353	1.97599e-16	2.09652e-15	up
SGSM3	9301.88	0.6439	0.085619	7.52052	5.45582e-14	4.22134e-13	up
PVALB	4.58003	-0.752637	0.257181	-2.92649	0.0034281	0.00643657	down
SLC25A17	2096.53	0.546058	0.0743477	7.34466	2.06282e-13	1.49488e-12	up
KCTD17	389.468	-0.872972	0.121607	-7.17865	7.04039e-13	4.80468e-12	down
RANGAP1	6360.93	0.631051	0.0791079	7.97709	1.49828e-15	1.42159e-14	up
TRMU	1388.95	0.735773	0.0932548	7.88992	3.02375e-15	2.74554e-14	up
PMM1	2661.24	0.571661	0.0979685	5.83515	5.37423e-09	2.27729e-08	up
CERK	950.936	-1.22812	0.115527	-10.6305	2.14853e-26	8.40332e-25	down
ZBED4	1370.65	0.512119	0.0664333	7.70877	1.27034e-14	1.06717e-13	up
MLC1	112.951	-1.79094	0.263056	-6.8082	9.8825e-12	5.91779e-11	down
HDAC10	536.078	1.00675	0.129694	7.76253	8.32534e-15	7.15547e-14	up
KCNK10	6.00787	-2.05793	0.273302	-7.52988	5.07855e-14	3.94214e-13	down
ABHD4	2325.19	-0.591285	0.0711833	-8.3065	9.85631e-17	1.0897e-15	down
CTSG	61.3806	-0.59527	0.24151	-2.46478	0.0137097	0.0232478	down
COCH	1101.57	-0.676601	0.178477	-3.79097	0.000150062	0.000348211	down
AP4S1	459.621	-0.512257	0.0495288	-10.3426	4.52072e-25	1.49168e-23	down
POLE2	130.427	0.501947	0.0865593	5.79888	6.6759e-09	2.79251e-08	up
CDKL1	111.771	-1.13849	0.123942	-9.18573	4.08755e-20	7.04645e-19	down
PYGL	1386.42	-1.19684	0.150863	-7.93331	2.13383e-15	1.98153e-14	down
TRIM9	41.155	-2.24808	0.163833	-13.7218	7.52261e-43	1.23474e-40	down
GNPNAT1	3146.4	0.625536	0.0900268	6.94833	3.69624e-12	2.32425e-11	up
CDKN3	114.247	1.26855	0.164858	7.69481	1.41706e-14	1.18473e-13	up
C14orf105	2.64278	-3.48254	0.519842	-6.69923	2.09525e-11	1.20291e-10	down
GSTZ1	2971.13	0.69407	0.106102	6.54154	6.08883e-11	3.3031e-10	up
ISM2	109.646	-0.700237	0.203437	-3.44203	0.000577375	0.00122248	down
RIN3	803.594	-0.544149	0.103656	-5.24959	1.5244e-07	5.34209e-07	down
SIX4	1068.19	0.70934	0.0897929	7.89973	2.79504e-15	2.55328e-14	up
ASB2	887.116	-1.46389	0.166677	-8.7828	1.59458e-18	2.23358e-17	down
SLC10A1	4.20557	-0.851056	0.231912	-3.66973	0.000242806	0.000544279	down
SERPINA4	95.6663	-1.71165	0.458414	-3.73385	0.000188576	0.000430077	down
TELO2	2890.46	0.738828	0.086446	8.5467	1.26663e-17	1.57235e-16	up
RPS6KA5	685.234	-0.604529	0.0915834	-6.60086	4.08785e-11	2.26429e-10	down
PABPN1	5013.05	0.525604	0.0840954	6.25009	4.10212e-10	1.99537e-09	up
EFS	1522.22	-1.19803	0.160295	-7.47389	7.78578e-14	5.94742e-13	down
CPNE6	177.614	-2.20183	0.275619	-7.98868	1.36396e-15	1.30511e-14	down
EMC9	1140.74	0.58255	0.106734	5.45794	4.81679e-08	1.79599e-07	up
PSME2	6232.23	0.538383	0.0872454	6.1709	6.79013e-10	3.20671e-09	up
REC8	430.745	-1.03569	0.133071	-7.78303	7.08064e-15	6.1389e-14	down
SEC23A	2168.76	-1.11331	0.0896295	-12.4213	2.00326e-35	1.95283e-33	down
NFATC4	1018.62	-0.779452	0.12252	-6.36185	1.99342e-10	1.00953e-09	down
MMP9	622.257	1.55708	0.221943	7.01568	2.28828e-12	1.47315e-11	up
VSX1	7.93141	-1.68421	0.202733	-8.30753	9.77145e-17	1.08156e-15	down
ABHD12	7025.68	0.707557	0.113574	6.22992	4.6666e-10	2.25396e-09	up
PROCR	458.939	-0.562321	0.11136	-5.04958	4.42786e-07	1.45405e-06	down
NINL	781.208	-0.585691	0.130177	-4.49919	6.8213e-06	1.91823e-05	down
CD40	700.703	-1.05981	0.131101	-8.08393	6.27138e-16	6.2499e-15	down
MYBL2	382.578	2.36822	0.19998	11.8423	2.3595e-32	1.66261e-30	up
RIMS4	125.817	-1.07868	0.213366	-5.05553	4.29187e-07	1.41253e-06	down
PABPC1L	743.586	1.16802	0.16683	7.0013	2.53591e-12	1.62603e-11	up
BMP7	778.356	-0.982617	0.19683	-4.99221	5.96928e-07	1.9263e-06	down
HRH3	23.8754	1.15656	0.233354	4.95625	7.18652e-07	2.2971e-06	up
SLCO4A1	145.662	-0.612026	0.154383	-3.96433	7.36035e-05	0.000178808	down
NTSR1	2.89811	-0.749029	0.25668	-2.91814	0.00352122	0.00659722	down
BIRC7	10.4667	1.94991	0.244235	7.98374	1.41967e-15	1.35235e-14	up
ARFGAP1	5095.93	0.570156	0.0784032	7.2721	3.53943e-13	2.49986e-12	up
CHRNA4	8.97933	-2.01618	0.274267	-7.35115	1.96504e-13	1.42833e-12	down
EEF1A2	5352.51	1.64689	0.257673	6.39137	1.64403e-10	8.40797e-10	up
PTK6	769.072	0.9369	0.207354	4.51836	6.23192e-06	1.75971e-05	up
SPEF1	41.6407	1.16712	0.2225	5.24549	1.55863e-07	5.45607e-07	up
TRIB3	2092.93	1.01323	0.103904	9.75154	1.81688e-22	4.25504e-21	up
ANGPT4	18.0277	-0.52448	0.165743	-3.16441	0.00155398	0.00308394	down
SNPH	694.5	-1.82513	0.141135	-12.9318	2.97727e-38	3.59594e-36	down
FERMT1	755.771	-0.77487	0.164176	-4.71974	2.36143e-06	7.06479e-06	down
HAO1	37.8693	3.38598	0.394086	8.59197	8.54872e-18	1.08291e-16	up
PLCB4	1859.79	0.500368	0.107287	4.66384	3.10367e-06	9.14715e-06	up
MYL9	59356.3	-1.34287	0.183123	-7.33317	2.24775e-13	1.62129e-12	down
PAK7	40.3016	-1.76402	0.203583	-8.66486	4.52056e-18	6.00365e-17	down
MROH8	128.99	-0.553068	0.0767505	-7.20606	5.75956e-13	3.97722e-12	down
NOP56	5076.59	0.535054	0.0566899	9.43826	3.79017e-21	7.38198e-20	up
E2F1	312.714	0.910269	0.136048	6.6908	2.2196e-11	1.27167e-10	up
BPI	28.059	-0.667302	0.168799	-3.95323	7.71029e-05	0.00018679	down
SLC32A1	0.809583	1.27366	0.6186	2.05893	0.0395009	0.0612101	up
ASIP	9.19608	-0.81361	0.188075	-4.32599	1.51851e-05	4.08537e-05	down
CST4	49.0432	-2.35001	0.356274	-6.59609	4.22155e-11	2.33566e-10	down
WFDC2	2706.89	-2.30752	0.226308	-10.1964	2.05761e-24	6.29211e-23	down
SPINT3	3.14138	-5.46169	0.451897	-12.0861	1.25046e-33	1.01754e-31	down
EPPIN	2.02244	-2.80704	0.428824	-6.5459	5.91396e-11	3.2146e-10	down
SYNDIG1	125.641	-0.953561	0.164528	-5.79575	6.80162e-09	2.842e-08	down
ACOT8	1618.06	0.505138	0.0780297	6.47366	9.56561e-11	5.06226e-10	up
ZNF516	1074.71	-1.29193	0.133533	-9.67503	3.84964e-22	8.60633e-21	down
CDH20	10.3866	-1.17614	0.209118	-5.62426	1.86306e-08	7.36179e-08	down
MYOM1	617.665	-0.72606	0.25002	-2.90401	0.00368422	0.00688716	down
ST8SIA5	32.1783	0.555189	0.166129	3.34192	0.000832023	0.00171739	up
LIPG	294.032	-2.831	0.213779	-13.2427	4.97538e-40	6.72868e-38	down
NOL4	207.237	2.03318	0.25345	8.02203	1.04013e-15	1.0078e-14	up
RBBP8	875.553	-0.842573	0.0708294	-11.8958	1.24453e-32	9.26354e-31	down
MXRA5	2421.88	-0.793854	0.141988	-5.59099	2.25777e-08	8.83959e-08	down
TBL1X	3994.95	-0.762329	0.0686118	-11.1107	1.11222e-28	5.71097e-27	down
PGRMC1	6853.83	-0.871864	0.0680244	-12.8169	1.31835e-37	1.5344e-35	down
MID1	1468.82	-0.646506	0.124923	-5.17524	2.27616e-07	7.79446e-07	down
PRPS2	3110.16	-1.27655	0.0919419	-13.8843	7.88418e-44	1.37643e-41	down
CHRDL1	4225.12	-1.9231	0.183666	-10.4706	1.17849e-25	4.13194e-24	down
WDR13	6946.07	0.534902	0.0870813	6.14256	8.12036e-10	3.79332e-09	up
PAGE4	843.613	-0.82697	0.239799	-3.4486	0.00056351	0.00119431	down
SRPX	445.899	-0.938576	0.155991	-6.01687	1.77826e-09	8.00695e-09	down
ATP11C	1292.64	-0.78625	0.086713	-9.06727	1.22039e-19	1.97942e-18	down
MCF2	98.5382	-5.29573	0.219315	-24.1467	8.09625e-129	3.88701e-125	down
CACNA1F	9.98944	-1.89005	0.195125	-9.68635	3.44642e-22	7.76819e-21	down
SYP	383.397	1.00495	0.17959	5.59579	2.19615e-08	8.60712e-08	up
PLP2	2218.99	-1.17495	0.109049	-10.7745	4.54244e-27	1.94716e-25	down
PLS3	1427.89	-1.11168	0.115296	-9.64194	5.31743e-22	1.16971e-20	down
NAA10	2067.48	0.715614	0.110235	6.49168	8.48828e-11	4.52426e-10	up
RENBP	329.937	0.909844	0.160937	5.65341	1.57298e-08	6.28146e-08	up
ELF4	487.845	-0.992802	0.129062	-7.69243	1.44362e-14	1.20484e-13	down
MTMR8	38.9325	-1.29644	0.138918	-9.3324	1.035e-20	1.93535e-19	down
ASB9	135.028	1.20063	0.219801	5.46234	4.69889e-08	1.75559e-07	up
ZC3H12B	181.002	-0.717403	0.126214	-5.68404	1.3155e-08	5.29398e-08	down
RBBP7	6515.15	-0.705637	0.0574273	-12.2875	1.05738e-34	9.5333e-33	down
KCND1	137.254	-0.614812	0.115906	-5.30441	1.13039e-07	4.01333e-07	down
RS1	10.4202	0.989595	0.258635	3.82623	0.000130123	0.000305338	up
PCSK1N	622.791	1.1909	0.232061	5.13184	2.86927e-07	9.6822e-07	up
SMS	24633.1	1.38803	0.18195	7.62861	2.37302e-14	1.93427e-13	up
PHEX	59.0885	-0.736769	0.131451	-5.60492	2.08356e-08	8.18423e-08	down
PCYT1B	74.9301	-1.50235	0.180631	-8.31724	9.00329e-17	1.0029e-15	down
VGLL1	67.6322	-1.55507	0.238882	-6.50981	7.5244e-11	4.03628e-10	down
KLHL4	25.5332	-2.08259	0.177947	-11.7035	1.2235e-31	8.01917e-30	down
GABRE	695.357	-0.595108	0.219914	-2.7061	0.00680786	0.0122117	down
PCDH11X	8.01699	-1.5189	0.26623	-5.7052	1.16208e-08	4.70816e-08	down
PORCN	527.998	-0.663241	0.069008	-9.61108	7.17917e-22	1.55083e-20	down
KLF8	193.799	-1.04038	0.118166	-8.80445	1.31497e-18	1.86366e-17	down
SYTL4	1334.77	-0.571909	0.0888878	-6.43406	1.24243e-10	6.43986e-10	down
ZDHHC15	147.171	-1.04781	0.140821	-7.4407	1.00154e-13	7.54851e-13	down
CENPI	53.8166	0.804832	0.160941	5.00078	5.70993e-07	1.84726e-06	up
DRP2	160.816	-0.660744	0.149074	-4.43232	9.32256e-06	2.57524e-05	down
TAF7L	16.6969	-1.69377	0.168123	-10.0746	7.15275e-24	2.04711e-22	down
HTR2A	17.8737	-0.860312	0.227534	-3.78103	0.00015618	0.000361708	down
FNDC3A	3597.96	-0.518995	0.0896084	-5.79181	6.96298e-09	2.90626e-08	down
MLNR	4.87514	0.603793	0.257316	2.3465	0.0189505	0.0312919	up
KLF5	2477.45	-1.1859	0.137209	-8.643	5.47544e-18	7.16771e-17	down
SGCG	62.6196	-1.48837	0.253234	-5.87745	4.16637e-09	1.78876e-08	down
KPNA3	1455.6	-0.809398	0.0727556	-11.1249	9.49345e-29	4.95414e-27	down
DGKH	450.354	-0.867796	0.126967	-6.83483	8.21023e-12	4.96283e-11	down
KATNAL1	525.078	-1.08549	0.0958933	-11.3198	1.04718e-29	5.89738e-28	down
OLFM4	8075.83	-2.0254	0.348943	-5.80438	6.46034e-09	2.70883e-08	down
MSLN	258.865	-2.68692	0.282846	-9.49959	2.10712e-21	4.24163e-20	down
HSF4	1661.8	1.56758	0.173553	9.03225	1.68171e-19	2.68012e-18	up
ELMO3	2866.09	0.559549	0.107412	5.20939	1.89462e-07	6.55455e-07	up
MT4	1.33762	1.95269	0.959437	2.03524	0.0418263	0.0644858	up
NFAT5	2092.82	-0.542103	0.152207	-3.56163	0.000368561	0.00080485	down
ARL2BP	257.498	-0.622701	0.086185	-7.22516	5.00502e-13	3.48122e-12	down
PLLP	508.41	-1.76994	0.119155	-14.8541	6.54259e-50	1.55116e-47	down
ZNF423	543.671	-0.972703	0.132103	-7.36322	1.7952e-13	1.3117e-12	down
CCL22	145.408	0.920047	0.179142	5.13584	2.8088e-07	9.49149e-07	up
CCL17	21.6385	1.15576	0.230524	5.01361	5.34181e-07	1.73519e-06	up
PARD6A	361.408	0.579115	0.107771	5.37355	7.72006e-08	2.80098e-07	up
NME3	5399.58	0.776951	0.12446	6.24259	4.30382e-10	2.08608e-09	up
NDRG4	415.923	-3.37508	0.155096	-21.7612	5.41223e-105	9.44877e-102	down
HAS3	236.991	-0.568974	0.198624	-2.86458	0.00417567	0.00775303	down
SMPD3	1158.51	0.703434	0.147203	4.77866	1.7647e-06	5.37498e-06	up
ESRP2	4308.05	1.12836	0.0888123	12.705	5.54419e-37	6.08404e-35	up
MON1B	11434.9	1.54486	0.19647	7.86307	3.74839e-15	3.37162e-14	up
NPRL3	2799.34	0.558156	0.0619951	9.00322	2.19186e-19	3.44175e-18	up
NECAB2	12.5782	1.14138	0.191789	5.95122	2.66154e-09	1.16935e-08	up
WFDC1	2073.6	-1.20002	0.167171	-7.1784	7.05306e-13	4.80991e-12	down
SEC14L5	194.92	1.04819	0.173972	6.02509	1.69019e-09	7.63726e-09	up
CRISPLD2	7371.33	-0.747089	0.130654	-5.71808	1.07732e-08	4.38788e-08	down
FOXF1	1143.82	-1.09738	0.155763	-7.04516	1.85244e-12	1.20102e-11	down
HAGHL	381.125	1.96727	0.196507	10.0112	1.36084e-23	3.74943e-22	up
FAM173A	668.075	0.873719	0.129355	6.75441	1.43422e-11	8.39974e-11	up
SLC7A5	1068.61	-1.74408	0.181135	-9.62862	6.05376e-22	1.3241e-20	down
RHBDL1	190.952	0.628406	0.147315	4.26572	1.99255e-05	5.26485e-05	up
ZP2	3.32154	-1.35801	0.287387	-4.72538	2.29689e-06	6.88135e-06	down
PIEZO1	11173.5	0.604119	0.0807847	7.47814	7.53829e-14	5.76524e-13	up
TCEB2	9035.24	0.518111	0.113585	4.56145	5.08028e-06	1.45376e-05	up
AQP8	6.31799	-1.01089	0.257438	-3.92675	8.6101e-05	0.000207229	down
CPPED1	1293.02	-0.506097	0.0809102	-6.25504	3.97403e-10	1.93551e-09	down
SALL1	55.8344	-1.27003	0.232807	-5.45526	4.89012e-08	1.82137e-07	down
TOX3	616.422	1.06639	0.167587	6.36322	1.97566e-10	1.00134e-09	up
QPRT	360.748	-2.41971	0.166714	-14.5141	9.86077e-48	2.15064e-45	down
PYCARD	421.439	-0.539307	0.144156	-3.74114	0.000183189	0.000418805	down
MAZ	5613.05	0.74258	0.0833064	8.91385	4.92897e-19	7.36901e-18	up
IL21R	58.8692	0.62691	0.182966	3.42638	0.000611684	0.00128972	up
SYT17	2102.59	0.591582	0.0863493	6.85103	7.33223e-12	4.45454e-11	up
TMC5	5711.93	1.20113	0.151293	7.93912	2.03628e-15	1.89553e-14	up
SLC6A2	11.1955	-2.16674	0.199187	-10.8779	1.46909e-27	6.63823e-26	down
AQP9	46.2971	-1.33762	0.209596	-6.38191	1.74893e-10	8.91597e-10	down
LACTB	944.602	0.501984	0.0663157	7.56961	3.74359e-14	2.97074e-13	up
CORO2B	118.257	-1.36016	0.131196	-10.3674	3.48951e-25	1.1736e-23	down
CSK	4047.83	0.562212	0.0516144	10.8926	1.25085e-27	5.70576e-26	up
RASL12	2001.15	-1.58576	0.158962	-9.97572	1.94684e-23	5.25099e-22	down
IGDCC4	54.3497	-1.49389	0.214209	-6.97401	3.08027e-12	1.95613e-11	down
TTC23	864.866	-0.556847	0.0624701	-8.91381	4.93084e-19	7.36901e-18	down
OCA2	30.9595	-1.51244	0.217126	-6.9657	3.26764e-12	2.06897e-11	down
TGM5	21.9668	-2.08166	0.237142	-8.77811	1.66243e-18	2.32016e-17	down
FAM189A1	277.673	1.20436	0.180932	6.65643	2.80551e-11	1.58555e-10	up
SCG3	63.2466	0.576594	0.235283	2.45065	0.01426	0.0240979	up
OIP5	41.0029	0.851475	0.142158	5.98964	2.10301e-09	9.38341e-09	up
MYEF2	1478.39	0.518795	0.0745679	6.95735	3.46731e-12	2.19178e-11	up
ZDHHC2	2318.07	-0.536842	0.0860798	-6.23656	4.47289e-10	2.1653e-09	down
TRIM35	851.601	-0.709983	0.0729272	-9.73551	2.1275e-22	4.9325e-21	down
RP1	2.57609	1.03253	0.427398	2.41586	0.015698	0.0263208	up
CA2	358.842	-4.47634	0.238477	-18.7705	1.31568e-78	1.05276e-75	down
RIPK2	1618.86	0.87675	0.0904125	9.69722	3.09839e-22	7.06669e-21	up
EYA1	534.092	-1.24583	0.181022	-6.88222	5.89281e-12	3.62594e-11	down
TRPA1	5.5047	-1.66533	0.300821	-5.53595	3.09547e-08	1.1901e-07	down
CPQ	2287.92	-0.61271	0.0890896	-6.87746	6.09274e-12	3.73937e-11	down
DECR1	3513.56	0.537645	0.0829111	6.4846	8.89699e-11	4.72374e-10	up
LAPTM4B	2192.13	-0.687977	0.116129	-5.92427	3.13694e-09	1.36727e-08	down
ESRP1	6125.85	0.702538	0.0825458	8.51089	1.72608e-17	2.114e-16	up
WISP1	129.262	-0.683432	0.145956	-4.68244	2.83479e-06	8.39984e-06	down
TRPS1	1456.51	-0.617051	0.112889	-5.46598	4.60351e-08	1.72163e-07	down
NCALD	2118.71	1.03791	0.162485	6.38772	1.68373e-10	8.60412e-10	up
TSTA3	6533.95	0.784494	0.103353	7.59044	3.18817e-14	2.55533e-13	up
PYCRL	1881.91	0.998852	0.108212	9.23049	2.69404e-20	4.77273e-19	up
ANXA13	99.7319	-5.54035	0.292961	-18.9116	9.15653e-80	7.99282e-77	down
NEFM	75.7705	-2.90861	0.30476	-9.54391	1.37548e-21	2.8452e-20	down
ADAM2	197.665	3.69824	0.332117	11.1354	8.44111e-29	4.45338e-27	up
KCTD9	1228.86	-0.702248	0.0771318	-9.10453	8.66435e-20	1.42702e-18	down
FGL1	143.514	2.87491	0.317089	9.06657	1.22824e-19	1.99047e-18	up
BNIP3L	4639.46	-0.755707	0.0730545	-10.3444	4.43537e-25	1.46604e-23	down
TULP2	9.9765	-1.12805	0.155097	-7.27322	3.51022e-13	2.48105e-12	down
LHB	2.89984	0.954337	0.256713	3.71753	0.000201183	0.000456627	up
TUBB4A	211.241	2.97454	0.295043	10.0817	6.65511e-24	1.91611e-22	up
SNRNP70	13037.7	0.94996	0.101199	9.38703	6.17161e-21	1.17813e-19	up
CLASRP	2165.2	0.588262	0.0986051	5.96584	2.43378e-09	1.07444e-08	up
DOT1L	1417.52	0.632961	0.0711467	8.89656	5.76019e-19	8.5552e-18	up
PLEKHJ1	3097.71	0.718394	0.0924434	7.77117	7.7765e-15	6.70287e-14	up
RNASEH2A	696.953	0.578338	0.0920644	6.28188	3.34494e-10	1.64835e-09	up
AMH	112.848	3.22357	0.283282	11.3794	5.29639e-30	3.04527e-28	up
TRMT1	1935.18	0.695728	0.0894633	7.77669	7.44484e-15	6.42565e-14	up
DMPK	2934.34	-0.949366	0.122763	-7.73334	1.04763e-14	8.90597e-14	down
CLEC4M	2.49799	-0.659016	0.330819	-1.99208	0.0463627	0.0708088	down
IL4I1	133.578	0.835392	0.158326	5.2764	1.31747e-07	4.64744e-07	up
TLE6	73.4591	-0.697242	0.13296	-5.24402	1.57117e-07	5.49794e-07	down
IL27RA	404.049	-0.542102	0.111728	-4.85196	1.22245e-06	3.79685e-06	down
ASF1B	265.704	1.18122	0.158676	7.44423	9.75127e-14	7.35809e-13	up
OLFM2	1862.32	0.64387	0.116637	5.52031	3.3841e-08	1.29253e-07	up
EPHX3	56.4941	-0.932815	0.190008	-4.90934	9.13812e-07	2.88775e-06	down
ZNF419	592.705	0.617883	0.0692493	8.92259	4.55512e-19	6.85016e-18	up
SYDE1	724.477	-0.842146	0.118952	-7.07973	1.44432e-12	9.51515e-12	down
CASP14	16.8035	-2.13252	0.319765	-6.66902	2.57525e-11	1.46577e-10	down
SLC1A6	7.29712	-1.86771	0.258591	-7.22263	5.0992e-13	3.54287e-12	down
PDCD5	2001.19	0.63689	0.0779323	8.17235	3.02435e-16	3.13436e-15	up
RPS16	46285.4	0.625192	0.0996271	6.27532	3.48915e-10	1.71282e-09	up
DYRK1B	1819.14	0.58655	0.0707933	8.28538	1.17729e-16	1.28532e-15	up
CLC	1.84069	-2.19188	0.401945	-5.45317	4.94787e-08	1.84074e-07	down
CNTD2	117.596	0.866466	0.210122	4.12363	3.72951e-05	9.46497e-05	up
SHD	8.20694	1.48954	0.300815	4.95168	7.35769e-07	2.34947e-06	up
CLIP3	1612.7	-1.44192	0.145832	-9.88759	4.7122e-23	1.20336e-21	down
ZFR2	16.5031	-0.637235	0.227673	-2.79891	0.00512761	0.00939068	down
RPS19	59557.1	0.755318	0.124279	6.07761	1.21984e-09	5.59757e-09	up
CEACAM5	138.953	1.14823	0.316121	3.63225	0.000280959	0.000624195	up
SULT2A1	17.0236	-6.63002	0.562018	-11.7968	4.05394e-32	2.77053e-30	down
ATP1A3	37.9245	0.558367	0.1908	2.92645	0.00342858	0.00643684	up
CYTH2	4942.4	0.554097	0.0619057	8.95067	3.53339e-19	5.38106e-18	up
SYNGR4	5.7349	-0.707802	0.245117	-2.88761	0.00388182	0.00723471	down
CLEC11A	657.765	0.576912	0.122308	4.71688	2.39486e-06	7.16034e-06	up
CCDC114	51.6642	0.598692	0.223515	2.67853	0.00739452	0.0131656	up
SIGLEC6	24.5916	-0.902719	0.201201	-4.48666	7.23488e-06	2.02801e-05	down
RAB3D	6357.87	0.779486	0.0787887	9.89337	4.4481e-23	1.13743e-21	up
LPPR2	4196.22	0.715727	0.0751183	9.528	1.60343e-21	3.28276e-20	up
FAM83E	574.607	0.893585	0.238616	3.74486	0.000180492	0.000413428	up
THEG	30.7138	1.16227	0.179394	6.47885	9.24241e-11	4.90578e-10	up
BCAT2	4638.62	0.733781	0.0982347	7.46967	8.03944e-14	6.13631e-13	up
KLF1	4.6665	1.09292	0.218225	5.00824	5.49298e-07	1.78128e-06	up
MAST1	64.7564	0.774744	0.170324	4.54866	5.3989e-06	1.53915e-05	up
TFPT	2142.67	0.773119	0.124559	6.20683	5.40632e-10	2.58975e-09	up
RPL18A	27718.8	0.899611	0.117231	7.6738	1.66971e-14	1.3851e-13	up
SLC5A5	20.411	0.883481	0.266085	3.32029	0.00089923	0.00184911	up
PIK3R2	73.2144	0.619248	0.134547	4.60246	4.17527e-06	1.20865e-05	up
ISYNA1	1860.91	-1.26029	0.130419	-9.66339	4.31348e-22	9.60975e-21	down
COMP	2994	2.14456	0.260016	8.2478	1.61331e-16	1.73083e-15	up
UPK1A	308.176	-1.81	0.26563	-6.81398	9.49352e-12	5.6973e-11	down
ARMC6	2737.64	0.630103	0.0695037	9.06574	1.23761e-19	2.00228e-18	up
GAPDHS	1.04915	1.29106	0.431542	2.99175	0.00277387	0.00528361	up
MAG	11.013	-1.44392	0.311073	-4.64174	3.45484e-06	1.012e-05	down
TMEM59L	141.181	0.733512	0.18924	3.87609	0.000106147	0.000252189	up
LSR	7889.71	0.560398	0.0732968	7.6456	2.07967e-14	1.70821e-13	up
HPN	13852.3	2.49018	0.146654	16.9799	1.15684e-64	5.04907e-62	up
SCN1B	438.724	0.674213	0.120837	5.57952	2.41178e-08	9.41377e-08	up
ATP13A1	5110.97	0.52353	0.0597765	8.75813	1.98511e-18	2.74063e-17	up
GRIK5	371.584	-0.925458	0.121328	-7.62776	2.3887e-14	1.9454e-13	down
SIPA1L3	4892.74	0.548912	0.0783447	7.00637	2.44582e-12	1.57037e-11	up
RUNDC3B	98.1663	-0.551904	0.115496	-4.77854	1.76568e-06	5.37713e-06	down
CFAP69	1906.84	0.628982	0.177329	3.54697	0.000389691	0.000847831	up
RASA4	31.1198	-0.6127	0.123893	-4.9454	7.5988e-07	2.42364e-06	down
TFPI2	329.346	-0.567084	0.246975	-2.29612	0.021669	0.0353884	down
PIK3CG	103.815	-0.661323	0.194243	-3.40461	0.000662584	0.00138862	down
PON3	30.094	-3.34559	0.238002	-14.057	6.97687e-45	1.27604e-42	down
ITGB8	1401.8	-1.2574	0.147729	-8.51154	1.71632e-17	2.10339e-16	down
PTN	4157.21	-0.534512	0.209116	-2.55605	0.0105869	0.0183526	down
MPP6	1040.67	1.2046	0.11759	10.2441	1.25823e-24	3.92895e-23	up
DFNA5	361.127	-0.791161	0.108678	-7.27985	3.34183e-13	2.36552e-12	down
ATP6V0A4	44.6956	-2.48974	0.313506	-7.9416	1.9959e-15	1.86155e-14	down
CAV2	1218.65	-1.41218	0.124371	-11.3546	7.0396e-30	4.02071e-28	down
CAV1	4139.57	-1.73283	0.142703	-12.1429	6.25468e-34	5.24519e-32	down
MET	1084.33	-1.06625	0.148013	-7.20377	5.85695e-13	4.04157e-12	down
WNT2	286.712	-0.87201	0.246615	-3.53592	0.000406362	0.000881484	down
HOXA2	31.859	-0.752833	0.140185	-5.37029	7.86117e-08	2.84949e-07	down
LFNG	4410.25	1.11022	0.14936	7.43318	1.06014e-13	7.95274e-13	up
BRAT1	4567.84	0.588196	0.0786767	7.47612	7.65493e-14	5.84979e-13	up
ANKRD7	4.8727	-0.991291	0.253514	-3.91021	9.22178e-05	0.000221065	down
VIPR2	246.163	-0.828298	0.169938	-4.87411	1.09302e-06	3.4214e-06	down
TSPAN12	1023.27	-0.883419	0.131426	-6.72178	1.79517e-11	1.0387e-10	down
HOXA13	2972.16	-0.544594	0.0955722	-5.69825	1.21046e-08	4.89484e-08	down
CPED1	1610.74	-1.376	0.160819	-8.55622	1.16631e-17	1.45346e-16	down
EVX1	325.374	-0.727903	0.174352	-4.1749	2.98121e-05	7.67854e-05	down
CPVL	736.102	-0.553003	0.125571	-4.40391	1.06315e-05	2.92044e-05	down
CHN2	1198.97	0.871098	0.15334	5.68084	1.34036e-08	5.38952e-08	up
ABHD11	4340.17	0.643873	0.109802	5.86396	4.51946e-09	1.93085e-08	up
GARS	4498.72	0.516581	0.062049	8.32537	8.40631e-17	9.4296e-16	up
CRHR2	11.1763	-1.67053	0.194884	-8.57189	1.01796e-17	1.27688e-16	down
GHRHR	47.3981	1.70325	0.241626	7.0491	1.80075e-12	1.16988e-11	up
CCL24	13.3998	0.769061	0.285716	2.6917	0.00710897	0.0127079	up
HSPB1	23405.7	-0.774525	0.159047	-4.86979	1.11718e-06	3.49249e-06	down
CYP3A5	486.18	-2.02124	0.235404	-8.58625	8.98555e-18	1.13663e-16	down
EIF3B	13311	0.707156	0.0720981	9.80824	1.03762e-22	2.50402e-21	up
SNX8	1331.6	0.596007	0.06691	8.90759	5.21555e-19	7.77031e-18	up
NUDT1	492.233	0.599917	0.116494	5.14976	2.60814e-07	8.86334e-07	up
PTPRZ1	209.048	-0.921863	0.276412	-3.3351	0.000852688	0.00175792	down
TFR2	19.6121	0.768261	0.15237	5.04208	4.60495e-07	1.50807e-06	up
PPP1R17	0.675657	-0.909935	0.391805	-2.32242	0.0202104	0.0331783	down
IMPDH1	4584.47	0.622401	0.0779903	7.98049	1.45754e-15	1.3843e-14	up
AP1S1	3101.03	0.510409	0.0780965	6.53562	6.33448e-11	3.42958e-10	up
MOGAT3	1.63628	1.02977	0.376985	2.73158	0.00630312	0.0113647	up
CLDN15	370.352	0.555002	0.0921635	6.02193	1.72351e-09	7.77867e-09	up
TMEM106B	4102.39	-0.648151	0.0789099	-8.2138	2.14289e-16	2.25986e-15	down
EZH2	373.524	1.4565	0.109936	13.2486	4.59894e-40	6.30843e-38	up
ZNF862	1272.89	0.642717	0.0953111	6.74336	1.54764e-11	9.02275e-11	up
SFRP4	3883.73	1.52354	0.206016	7.39524	1.41154e-13	1.0446e-12	up
ANKMY2	942.135	-0.684825	0.0543068	-12.6103	1.853e-36	1.95522e-34	down
TSPAN13	10458.5	0.750795	0.102736	7.30797	2.71205e-13	1.94119e-12	up
RARRES2	2365.73	-0.633355	0.17019	-3.72145	0.000198082	0.000450174	down
AHR	2102.88	-0.924572	0.141618	-6.52865	6.63658e-11	3.58607e-10	down
TMEM176B	1133.92	-0.702525	0.149534	-4.6981	2.62594e-06	7.81352e-06	down
GLI3	755.858	-1.01818	0.122141	-8.3361	7.67785e-17	8.6529e-16	down
POLD2	7692.13	0.804448	0.0819061	9.82159	9.09002e-23	2.22093e-21	up
GCK	19.0248	-1.05497	0.152308	-6.92655	4.31213e-12	2.69126e-11	down
GALNTL5	0.489836	1.34603	0.665857	2.02151	0.0432271	0.0664213	up
CLIP2	1130.46	-0.79571	0.0981711	-8.10534	5.25995e-16	5.28859e-15	down
LHX2	8.22481	2.0496	0.287571	7.1273	1.02357e-12	6.84897e-12	up
PRUNE2	8516.07	-0.756086	0.14295	-5.28917	1.22876e-07	4.34728e-07	down
TRIM14	3056.98	0.604957	0.0843214	7.17442	7.26151e-13	4.94329e-12	up
OGN	1679.52	-1.35942	0.176142	-7.71778	1.18378e-14	9.99705e-14	down
ASPN	693.722	1.80395	0.178318	10.1165	4.66926e-24	1.37528e-22	up
ECM2	605.171	-0.541235	0.129964	-4.16451	3.12019e-05	8.01394e-05	down
LHX6	214.363	0.941446	0.105676	8.90877	5.16028e-19	7.69394e-18	up
AMBP	25.713	1.23508	0.222733	5.5451	2.93794e-08	1.13248e-07	up
AK1	277.182	-0.897529	0.118931	-7.54663	4.46681e-14	3.49554e-13	down
RLN2	254.751	0.972104	0.288913	3.3647	0.000766269	0.00159017	up
RLN1	3787.54	0.94687	0.39835	2.37698	0.0174551	0.0290499	up
KANK1	3585.34	-0.949191	0.089018	-10.6629	1.51763e-26	6.04658e-25	down
ELAVL2	201.651	2.26995	0.238395	9.52181	1.70185e-21	3.46579e-20	up
NCS1	2991.49	-1.1976	0.112731	-10.6236	2.31495e-26	8.96296e-25	down
CA9	20.376	-1.2357	0.181884	-6.79389	1.0915e-11	6.4976e-11	down
TYRP1	52.0322	1.42911	0.293837	4.86359	1.15274e-06	3.59428e-06	up
MPDZ	2420.64	-0.5446	0.0880777	-6.18318	6.28215e-10	2.97883e-09	down
LHX3	0.725745	1.78712	0.50992	3.50471	0.000457111	0.00098313	up
EDF1	21015.6	0.64521	0.11266	5.72705	1.02194e-08	4.17887e-08	up
PIP5K1B	195.264	-1.77537	0.15187	-11.6901	1.43271e-31	9.29522e-30	down
GLIS3	459.544	-2.12816	0.146079	-14.5685	4.45381e-48	9.94545e-46	down
NPDC1	20721.2	0.749818	0.108139	6.93381	4.09655e-12	2.56586e-11	up
PTGDS	9918.9	-1.13989	0.194858	-5.84982	4.92096e-09	2.09446e-08	down
ABCA2	5220.38	0.625251	0.0777202	8.0449	8.63175e-16	8.46599e-15	up
ZFAND5	8669.47	-0.685123	0.0707826	-9.67926	3.69385e-22	8.28699e-21	down
DVL1	5114.69	0.756866	0.080737	9.37446	6.95299e-21	1.31942e-19	up
PDLIM1	3795.86	-0.975117	0.120387	-8.09985	5.50286e-16	5.52126e-15	down
DNTT	0.489447	-1.15736	0.430376	-2.68918	0.0071628	0.0127969	down
GATA3	718.545	-2.2269	0.199527	-11.1609	6.33542e-29	3.37023e-27	down
ATRNL1	274.678	-1.64482	0.190078	-8.65341	4.9982e-18	6.60148e-17	down
RASSF4	680.495	-0.705758	0.109035	-6.47274	9.62435e-11	5.08742e-10	down
RAB11FIP2	1361.6	-1.28496	0.0832551	-15.434	9.67315e-54	2.65376e-51	down
CXCL12	1668.19	-0.680151	0.14831	-4.586	4.51825e-06	1.30088e-05	down
PLEKHA1	1555.84	-0.623659	0.0633348	-9.84702	7.06054e-23	1.76321e-21	down
UNC5B	1702.01	-2.2282	0.143677	-15.5083	3.04666e-54	8.86485e-52	down
CDH23	161.049	-1.43186	0.144931	-9.87956	5.10569e-23	1.29867e-21	down
C10orf54	1650.05	-0.802494	0.115142	-6.96962	3.17803e-12	2.01555e-11	down
CCSER2	2300.91	-0.713054	0.0707323	-10.081	6.70229e-24	1.92393e-22	down
ACTA2	53132.1	-1.37516	0.1589	-8.65424	4.96201e-18	6.55818e-17	down
TLX1	2.94503	1.67483	0.370043	4.52603	6.01018e-06	1.70235e-05	up
C10orf2	921.168	0.831475	0.0784965	10.5925	3.22801e-26	1.23242e-24	up
SFXN3	1155.01	-0.841099	0.100159	-8.39766	4.55452e-17	5.30091e-16	down
KAZALD1	1864.01	0.623666	0.179177	3.48073	0.000500041	0.00106935	up
FGF8	1.36614	1.67683	0.42312	3.96301	7.40112e-05	0.000179708	up
NPM3	1110.89	0.673151	0.106369	6.32843	2.47661e-10	1.23824e-09	up
FBXL15	1044.61	0.601647	0.127089	4.73404	2.20089e-06	6.61646e-06	up
EDRF1	1601.14	0.883543	0.0948877	9.31146	1.26088e-20	2.33952e-19	up
NEURL1	114.263	-0.507719	0.188467	-2.69394	0.00706128	0.0126344	down
SH3PXD2A	2835.96	-0.782572	0.105676	-7.40541	1.30748e-13	9.72461e-13	down
MAP3K8	259.614	-0.925272	0.143905	-6.42975	1.27816e-10	6.61789e-10	down
DKK1	337.607	-1.50786	0.25426	-5.93038	3.0223e-09	1.32029e-08	down
SORCS1	86.7326	-0.84012	0.186429	-4.50639	6.59402e-06	1.85759e-05	down
UBE2S	769.549	0.974443	0.117502	8.29296	1.10463e-16	1.21012e-15	up
RPL28	59981.7	0.895146	0.115811	7.72939	1.08062e-14	9.16214e-14	up
DNAJC12	532.797	1.14242	0.166689	6.85362	7.20062e-12	4.38152e-11	up
PBLD	741.891	0.519747	0.120647	4.30798	1.64753e-05	4.4084e-05	up
KRT23	774.261	-1.67754	0.249038	-6.73608	1.62718e-11	9.46349e-11	down
RPL19	75556.9	0.505715	0.0913544	5.53575	3.09904e-08	1.19123e-07	up
RAPGEFL1	602.817	-1.41413	0.135452	-10.4401	1.62593e-25	5.64635e-24	down
RGS9	172.306	-1.27148	0.181467	-7.00669	2.44022e-12	1.56729e-11	down
ASPA	145.976	-2.10351	0.189297	-11.1122	1.09437e-28	5.64956e-27	down
P2RX1	412.023	-1.54494	0.200152	-7.71881	1.17423e-14	9.92076e-14	down
CDK5RAP3	7294.77	0.692861	0.0916701	7.5582	4.08694e-14	3.21662e-13	up
HOXB6	139.062	-4.6109	0.250858	-18.3805	1.88174e-75	1.20456e-72	down
ENO3	316.596	0.564553	0.193357	2.91974	0.00350327	0.00656488	up
ALDH3A1	76.9542	-1.54884	0.206879	-7.4867	7.06249e-14	5.41646e-13	down
SYNGR2	27637.5	0.806173	0.0822565	9.80071	1.11793e-22	2.69032e-21	up
LGALS3BP	15716.2	-0.759669	0.141176	-5.381	7.40734e-08	2.69261e-07	down
ASIC2	65.4971	1.61336	0.325259	4.96024	7.04044e-07	2.25379e-06	up
KRT32	2.12865	-0.923179	0.278691	-3.31256	0.000924476	0.00189596	down
KAT2A	3829.48	1.00637	0.0941154	10.6929	1.09858e-26	4.4792e-25	up
HSD17B1	227.135	0.534079	0.0850974	6.27609	3.47189e-10	1.70566e-09	up
CNTNAP1	476.907	-0.529319	0.131294	-4.03156	5.54085e-05	0.000137104	down
COL1A1	26225.9	0.618126	0.169903	3.63811	0.000274646	0.000610947	up
SGCA	660.269	-1.12821	0.178751	-6.31161	2.76139e-10	1.37419e-09	down
RND2	210.273	-1.47834	0.1593	-9.28023	1.6912e-20	3.06395e-19	down
ABCC3	767.439	-1.32445	0.173133	-7.64993	2.01088e-14	1.65383e-13	down
MPP2	443.975	-1.46152	0.148602	-9.83515	7.94487e-23	1.96869e-21	down
DUSP3	5263.63	-0.780947	0.0653358	-11.9528	6.27542e-33	4.87907e-31	down
HLF	1053.16	-1.19193	0.134762	-8.84466	9.18106e-19	1.32866e-17	down
SLC16A6	95.215	-1.02197	0.178448	-5.72702	1.02209e-08	4.17887e-08	down
EFNB3	254.516	-0.784587	0.160868	-4.87721	1.07597e-06	3.36968e-06	down
MAP2K6	589.407	0.608553	0.13827	4.40118	1.07661e-05	2.95615e-05	up
MYH3	929.183	-1.13023	0.277868	-4.06749	4.75217e-05	0.000118752	down
NAT9	2264.04	0.625019	0.0749652	8.33745	7.59098e-17	8.56505e-16	up
VTN	89.4648	-1.56097	0.283193	-5.51204	3.54702e-08	1.34885e-07	down
CDR2L	1482.8	0.563439	0.102328	5.50619	3.66673e-08	1.39189e-07	up
PMP22	1731.99	-0.95341	0.126845	-7.51633	5.6334e-14	4.35172e-13	down
FOXN1	92.094	-0.871641	0.178654	-4.87895	1.06652e-06	3.34229e-06	down
ALDOC	1005.53	-0.632525	0.105857	-5.97527	2.29712e-09	1.0188e-08	down
RAB34	2171.12	-0.82519	0.131672	-6.267	3.68059e-10	1.80036e-09	down
PHF12	6564.13	0.710114	0.0817807	8.68314	3.84989e-18	5.15214e-17	up
GABRA4	1.10896	-0.687395	0.338437	-2.03109	0.0422459	0.0650646	down
UGT2B10	2.48456	1.77496	0.592322	2.99662	0.00272994	0.00520561	up
DCUN1D4	1414.48	-0.575981	0.0492044	-11.7059	1.18905e-31	7.82004e-30	down
SULT1E1	11.7641	-1.19156	0.279633	-4.26116	2.03371e-05	5.3655e-05	down
ODAM	48.6185	-1.14699	0.282284	-4.06325	4.83951e-05	0.000120777	down
SMR3A	1.01492	-2.84953	0.962801	-2.95963	0.00308012	0.00582076	down
NMU	12.798	-0.527396	0.235019	-2.24405	0.024829	0.0400484	down
KIAA1211	163.656	-0.983324	0.181998	-5.40295	6.5552e-08	2.40286e-07	down
PF4V1	4.99131	-1.02063	0.203448	-5.01666	5.25783e-07	1.70922e-06	down
AREG	171.504	-1.63289	0.250303	-6.52366	6.8611e-11	3.70322e-10	down
GAB1	983.956	-0.758945	0.0872377	-8.69974	3.32641e-18	4.49546e-17	down
KLHL2	758.114	-0.502576	0.0693877	-7.24302	4.38794e-13	3.07316e-12	down
RPL34	34726	0.516706	0.105446	4.90019	9.57427e-07	3.01862e-06	up
WFS1	5327.66	-0.524877	0.0836159	-6.27724	3.4463e-10	1.69395e-09	down
ANXA10	10.3292	2.58241	0.299155	8.63236	6.00996e-18	7.79833e-17	up
GAR1	949.269	0.549241	0.0610289	8.9997	2.2634e-19	3.54828e-18	up
AADAT	1366.8	0.932912	0.129936	7.17978	6.9825e-13	4.76856e-12	up
GALNT7	12785.1	0.935668	0.122138	7.66072	1.84897e-14	1.52459e-13	up
CPZ	46.0931	-1.72428	0.201136	-8.57271	1.01075e-17	1.26866e-16	down
TRIM2	2980.65	-0.742549	0.130043	-5.71001	1.12972e-08	4.58379e-08	down
SLC2A9	259.985	-2.72181	0.136007	-20.0123	4.29961e-89	4.58721e-86	down
NEIL3	27.4432	1.97327	0.212026	9.30672	1.31838e-20	2.43211e-19	up
CLNK	76.6287	1.62627	0.262635	6.19213	5.93583e-10	2.82928e-09	up
NKX3_2	33.5483	1.05212	0.242057	4.34659	1.38267e-05	3.73932e-05	up
MFSD10	5450.88	0.654908	0.0914027	7.16508	7.77428e-13	5.28112e-12	up
BST1	95.1364	-0.522636	0.1226	-4.26293	2.01759e-05	5.32736e-05	down
HGFAC	21.0249	1.11433	0.242724	4.59093	4.41272e-06	1.27202e-05	up
LRP2BP	239.609	0.676066	0.0886827	7.62343	2.47028e-14	2.00843e-13	up
KLHL5	1595.77	-1.05273	0.103948	-10.1274	4.17506e-24	1.23351e-22	down
NCAPG	151.506	1.73788	0.17687	9.82571	8.72534e-23	2.13999e-21	up
PPARGC1A	288.305	-1.76714	0.177516	-9.95487	2.40147e-23	6.40525e-22	down
DDX25	10.2146	-0.638531	0.203087	-3.14412	0.00166585	0.00329262	down
CRYAB	3528.44	-1.43991	0.196042	-7.3449	2.05911e-13	1.49332e-12	down
B3GAT1	1962.8	1.67481	0.180292	9.28941	1.55151e-20	2.82152e-19	up
VWA5A	951.751	-1.24279	0.131384	-9.45918	3.10354e-21	6.11287e-20	down
DTX4	701.847	-0.544325	0.107371	-5.06955	3.9875e-07	1.31959e-06	down
CCKBR	30.9547	-1.34127	0.26089	-5.14116	2.7305e-07	9.2497e-07	down
HPX	164.962	1.47518	0.14882	9.91249	3.67375e-23	9.48263e-22	up
TRIM3	1434.22	0.540866	0.0656728	8.23576	1.78415e-16	1.90244e-15	up
FOLR1	69.4929	-2.29147	0.244299	-9.37977	6.61144e-21	1.26083e-19	down
FOLR3	1.94079	-1.27423	0.301783	-4.22234	2.41775e-05	6.31535e-05	down
ARHGEF17	2739.65	-0.807875	0.0944183	-8.55634	1.16507e-17	1.45286e-16	down
APOC3	4.65136	4.43595	1.05357	4.2104	2.54921e-05	6.62988e-05	up
GALNT18	1533.7	0.591003	0.12291	4.8084	1.52143e-06	4.67108e-06	up
UPK2	27.7179	-1.43423	0.212132	-6.76106	1.36986e-11	8.04486e-11	down
PVRL1	2758.53	-0.527624	0.0798086	-6.61112	3.81422e-11	2.11639e-10	down
SLC1A2	113.772	0.75743	0.184682	4.10127	4.10891e-05	0.000103662	up
ACCS	1129.96	0.742343	0.114038	6.50962	7.53399e-11	4.04029e-10	up
SCGB2A2	1.74906	2.83488	0.616302	4.59981	4.2287e-06	1.22227e-05	up
MDK	9224.85	0.507454	0.158056	3.2106	0.00132458	0.00265747	up
CD81	38558.2	-0.715416	0.0802094	-8.91935	4.69027e-19	7.03687e-18	down
ELMOD1	15.6007	-1.35235	0.219787	-6.15302	7.60235e-10	3.56173e-09	down
PITPNM1	1106.16	-0.557135	0.0887906	-6.27471	3.50294e-10	1.71872e-09	down
RPS13	26365.9	0.510377	0.0874175	5.83839	5.27071e-09	2.23737e-08	up
POU2AF1	165.148	-0.651224	0.220233	-2.95697	0.00310675	0.00586706	down
P3H3	1627.73	-0.760878	0.142799	-5.32833	9.91205e-08	3.55e-07	down
PPFIBP1	2490.16	-0.509157	0.0827524	-6.15278	7.61371e-10	3.56619e-09	down
CD69	292.319	-0.51845	0.187159	-2.7701	0.00560393	0.0101969	down
CORO1C	3487.13	-0.973987	0.0878486	-11.0871	1.44885e-28	7.2837e-27	down
ASIC1	623.314	0.555013	0.0983195	5.64499	1.65187e-08	6.57326e-08	up
TSPAN11	313.983	-0.721395	0.150013	-4.80889	1.51773e-06	4.6612e-06	down
CAMKK2	19223.8	1.65433	0.132236	12.5104	6.55084e-36	6.69161e-34	up
SYT10	23.0445	-2.35765	0.248304	-9.49503	2.20149e-21	4.41771e-20	down
CYP27B1	83.7725	0.735144	0.135094	5.44172	5.27682e-08	1.95705e-07	up
LIN7A	382.281	0.684831	0.1766	3.87786	0.000105379	0.000250613	up
KRT18	42512.3	0.854729	0.10394	8.22331	1.97962e-16	2.0992e-15	up
ACSS3	536.082	-1.22621	0.141242	-8.68164	3.90086e-18	5.21672e-17	down
PPM1H	8294.01	0.737411	0.0914016	8.06781	7.15701e-16	7.06649e-15	up
TRPV4	358.381	-0.62421	0.157466	-3.96409	7.36757e-05	0.000178961	down
FOXM1	375.598	1.50653	0.159839	9.42529	4.28911e-21	8.31161e-20	up
PRR4	222.145	1.2013	0.236942	5.07003	3.97762e-07	1.31678e-06	up
FGF6	0.770967	-1.86115	0.423031	-4.39956	1.0847e-05	2.97621e-05	down
RAD51AP1	161.721	0.603687	0.117322	5.14556	2.66722e-07	9.0481e-07	up
KCNA1	1.57373	-1.23315	0.319903	-3.85475	0.000115849	0.000273884	down
ALDH2	6521.78	-0.798179	0.137244	-5.81575	6.03637e-09	2.5416e-08	down
GPRC5D	63.5495	1.05181	0.197822	5.31694	1.05527e-07	3.76472e-07	up
GSG1	5.19934	0.602082	0.192029	3.13536	0.0017164	0.00338661	up
SCNN1A	4156.09	-1.16533	0.168783	-6.90427	5.0463e-12	3.1261e-11	down
OAS3	2003.95	0.57312	0.156537	3.66124	0.000251001	0.000561666	up
OAS2	2771.9	0.9287	0.173638	5.34847	8.86985e-08	3.19341e-07	up
ART4	121.315	1.27229	0.260658	4.88106	1.05519e-06	3.30838e-06	up
RASAL1	60.7676	-3.10285	0.224702	-13.8087	2.25815e-43	3.80399e-41	down
SLC38A1	5969.03	-0.64606	0.0935229	-6.90804	4.91388e-12	3.04603e-11	down
FZD10	207.108	-0.777141	0.148731	-5.22514	1.7402e-07	6.06401e-07	down
STX2	435.164	-0.671378	0.0914519	-7.34132	2.11491e-13	1.5309e-12	down
NOP2	1866.81	0.590721	0.0702679	8.40671	4.21682e-17	4.92364e-16	up
ACRBP	104.088	0.664989	0.101946	6.52298	6.89237e-11	3.71905e-10	up
CDCA3	186.874	1.25317	0.145837	8.5929	8.47981e-18	1.07489e-16	up
ENO2	954.279	-0.96418	0.113443	-8.49925	1.90827e-17	2.32527e-16	down
SLCO1B3	84.9505	3.97671	0.412222	9.64701	5.06101e-22	1.11843e-20	up
GYS2	1.63118	-0.699704	0.209837	-3.33451	0.00085449	0.00176127	down
LDHB	8288.67	-0.683126	0.137617	-4.96397	6.90653e-07	2.21313e-06	down
HCFC2	935.011	-0.590664	0.0645792	-9.14636	5.88866e-20	9.8765e-19	down
ST8SIA1	434.327	-0.995382	0.149282	-6.66781	2.59642e-11	1.47694e-10	down
COL12A1	8119.16	1.0021	0.205278	4.88167	1.0519e-06	3.29968e-06	up
DSE	777.443	-0.886351	0.0980249	-9.0421	1.5369e-19	2.46572e-18	down
RSPH4A	65.7238	1.17335	0.187531	6.25683	3.9287e-10	1.91489e-09	up
MAK	123.645	1.57302	0.173681	9.05693	1.3417e-19	2.16521e-18	up
GCNT2	3891.48	-0.736071	0.154068	-4.77757	1.77422e-06	5.39885e-06	down
CEP85L	254.657	-0.585341	0.0980329	-5.97086	2.36003e-09	1.04477e-08	down
ADTRP	180.401	-3.173	0.237915	-13.3367	1.41621e-40	2.02799e-38	down
FAM184A	195.191	-0.619663	0.113749	-5.44762	5.10481e-08	1.89619e-07	down
MAN1A1	1782.64	-0.541843	0.12309	-4.402	1.0726e-05	2.94554e-05	down
TPD52L1	2665.7	-0.594315	0.0862686	-6.88913	5.6135e-12	3.46073e-11	down
NCOA7	1941.48	-0.542145	0.16678	-3.25066	0.00115139	0.0023307	down
FAM65B	695.462	-0.57593	0.213523	-2.69727	0.00699101	0.012518	down
UST	662.075	-0.771216	0.117911	-6.54069	6.12376e-11	3.32111e-10	down
ULBP1	23.4515	2.15544	0.224335	9.60813	7.3879e-22	1.59234e-20	up
TULP1	35.7037	-0.847483	0.152882	-5.54339	2.96671e-08	1.14288e-07	down
GLP1R	24.4523	1.56272	0.331314	4.71675	2.3964e-06	7.16384e-06	up
BMP5	335.68	-2.20772	0.419253	-5.26585	1.39545e-07	4.90991e-07	down
CAP2	1045.12	-1.10989	0.131433	-8.44451	3.05326e-17	3.64192e-16	down
RAB23	1435.68	-0.784872	0.128094	-6.12733	8.93649e-10	4.1604e-09	down
FHL5	85.4182	-0.985665	0.174053	-5.66302	1.48734e-08	5.94811e-08	down
KHDRBS2	4.24089	-1.26139	0.226793	-5.56184	2.66951e-08	1.03587e-07	down
PRDM13	0.655785	1.97393	0.621536	3.17589	0.00149379	0.00297241	up
E2F3	728.461	0.56932	0.0888252	6.40944	1.46052e-10	7.50746e-10	up
SIM1	19.033	-5.89006	0.583642	-10.0919	5.99855e-24	1.7375e-22	down
BVES	550.942	-1.06691	0.143173	-7.45185	9.20377e-14	6.97235e-13	down
COL9A1	306.854	-1.25664	0.281099	-4.47046	7.80532e-06	2.17773e-05	down
GPLD1	105.043	-1.17068	0.125754	-9.30931	1.28663e-20	2.38268e-19	down
EYA4	313.539	-1.72861	0.163365	-10.5813	3.63807e-26	1.37531e-24	down
NR2E1	10.5247	3.21765	0.398605	8.07227	6.9002e-16	6.82697e-15	up
PERP	10921.4	-0.550696	0.0673305	-8.179	2.86203e-16	2.97416e-15	down
PHACTR2	1989.14	-0.640837	0.0977796	-6.55389	5.60555e-11	3.05734e-10	down
EPM2A	431.29	-0.927019	0.0785501	-11.8016	3.82776e-32	2.64418e-30	down
UNC93A	26.2386	0.8318	0.193329	4.30252	1.68867e-05	4.51408e-05	up
SLC22A2	9.58988	-1.36444	0.188562	-7.23605	4.61929e-13	3.22461e-12	down
QKI	2641	-0.505588	0.0886799	-5.70127	1.18917e-08	4.81078e-08	down
C6orf118	19.2659	1.49852	0.301345	4.97278	6.59997e-07	2.12127e-06	up
MDFI	1053.34	0.576476	0.244274	2.35996	0.018277	0.0302839	up
BYSL	1227.27	0.688397	0.0661597	10.4051	2.35075e-25	8.01844e-24	up
GUCA1B	33.9963	0.615652	0.121525	5.06607	4.06111e-07	1.34192e-06	up
PRPH2	46.7073	-1.28448	0.162348	-7.9119	2.53488e-15	2.3303e-14	down
SRF	5014.03	-0.633134	0.0732405	-8.64458	5.40016e-18	7.07882e-17	down
DNPH1	2300.25	0.952837	0.100575	9.47392	2.69522e-21	5.35253e-20	up
GMDS	3517.25	1.21535	0.123203	9.86464	5.92443e-23	1.49504e-21	up
IMPG1	23.841	1.0471	0.189352	5.5299	3.20409e-08	1.22891e-07	up
TTK	215.765	1.19693	0.166676	7.18121	6.90976e-13	4.72561e-12	up
WISP3	18.2069	-1.32031	0.157143	-8.40198	4.39025e-17	5.11282e-16	down
LAMA4	2161.86	-0.86314	0.126887	-6.80243	1.0287e-11	6.13897e-11	down
FAM46A	1393.91	-1.26549	0.133158	-9.50374	2.02493e-21	4.08904e-20	down
FBRSL1	3925.93	0.505939	0.06392	7.9152	2.46865e-15	2.2718e-14	up
PRSS16	442.947	-1.11546	0.186793	-5.97163	2.3489e-09	1.04032e-08	down
MEP1A	9.04562	1.13296	0.2695	4.20394	2.6231e-05	6.81467e-05	up
TBX18	23.2273	-0.724347	0.269065	-2.69209	0.00710066	0.0126942	down
PCDHB2	569.684	1.24238	0.204946	6.06199	1.34449e-09	6.14461e-09	up
SEMA5A	776.921	-1.12187	0.15858	-7.07449	1.50002e-12	9.86185e-12	down
C7	4460.81	-1.19975	0.195618	-6.13315	8.6155e-10	4.01778e-09	down
HMGCS1	3360.07	-0.635562	0.108397	-5.86325	4.53882e-09	1.93869e-08	down
KIF20A	222.227	1.56598	0.184237	8.49982	1.89888e-17	2.31531e-16	up
NNT	2223.79	-0.833789	0.0896076	-9.30489	1.34126e-20	2.47193e-19	down
HBEGF	1199.27	-0.744482	0.172292	-4.32104	1.55297e-05	4.17342e-05	down
SLC4A9	6.40453	-1.00183	0.23804	-4.20866	2.5689e-05	6.68019e-05	down
LOX	963.11	0.611947	0.173576	3.52553	0.000422638	0.000914266	up
CDH9	0.423002	-1.40679	0.495363	-2.83992	0.00451247	0.00833807	down
HAND1	1.59854	1.68534	0.548407	3.07316	0.00211806	0.00411151	up
PCDHB3	272.754	1.07178	0.245276	4.36967	1.24435e-05	3.38718e-05	up
PCDHB5	855.486	0.757864	0.20597	3.67949	0.000233704	0.00052541	up
HAVCR1	2.50331	1.30775	0.374875	3.48851	0.000485726	0.00104118	up
THBS4	3830.25	1.5808	0.207893	7.60391	2.87321e-14	2.31254e-13	up
IL12B	7.29934	0.978505	0.24988	3.91591	9.00657e-05	0.000216284	up
RASGRF2	407.203	-0.843345	0.111856	-7.53957	4.71519e-14	3.67494e-13	down
LMNB1	752.684	0.793387	0.133617	5.93776	2.88939e-09	1.26511e-08	up
NPR3	2884.14	0.956982	0.26055	3.67293	0.000239782	0.000538318	up
IRX4	965.674	1.24665	0.202552	6.1547	7.52219e-10	3.52676e-09	up
PDE4D	2513.71	-0.719128	0.105397	-6.82303	8.91378e-12	5.36783e-11	down
AGXT2	0.956859	-2.61468	0.475139	-5.50298	3.7343e-08	1.4153e-07	down
PRLR	705.054	-1.76456	0.220978	-7.98521	1.40281e-15	1.33828e-14	down
SLC12A7	4262.76	0.551729	0.0603804	9.13755	6.38836e-20	1.06495e-18	up
IL5	3.02992	1.01625	0.250339	4.0595	4.9178e-05	0.000122603	up
FGF1	149.94	-0.536352	0.15376	-3.48824	0.000486219	0.00104211	down
NR3C1	2539.24	-0.884107	0.100449	-8.80156	1.34928e-18	1.90526e-17	down
C9	2.4738	1.3226	0.352865	3.74818	0.000178123	0.000408439	up
WWC1	6673.97	0.609109	0.079273	7.68369	1.54573e-14	1.28559e-13	up
DPYSL3	11386.5	-1.19521	0.118426	-10.0924	5.96728e-24	1.73105e-22	down
ERGIC1	46636.9	0.799514	0.07156	11.1726	5.55114e-29	2.96947e-27	up
CPEB4	1929.83	-0.554898	0.0949141	-5.84632	5.02565e-09	2.13618e-08	down
HRH2	59.4295	-1.39985	0.1719	-8.14337	3.84435e-16	3.92906e-15	down
UNC5A	780.366	3.72029	0.326389	11.3984	4.26106e-30	2.47968e-28	up
KNG1	8.99784	2.45544	0.441255	5.56468	2.62634e-08	1.01995e-07	up
HRG	2.4538	2.98814	0.672845	4.44105	8.95219e-06	2.48149e-05	up
CLDN16	20.1512	-1.74177	0.203267	-8.5689	1.0448e-17	1.30968e-16	down
AMOTL2	2875.56	-0.791385	0.11018	-7.18268	6.83584e-13	4.67838e-12	down
NIT2	2511.2	0.538075	0.0622595	8.64246	5.50141e-18	7.18011e-17	up
RBP1	651.636	-1.48108	0.165495	-8.94936	3.57546e-19	5.43651e-18	down
BCHE	272.35	-1.77717	0.216595	-8.20506	2.30484e-16	2.41738e-15	down
LRRC31	242.984	1.15781	0.294299	3.93413	8.34991e-05	0.00020127	up
ECT2	800.279	0.68666	0.118901	5.77505	7.69299e-09	3.19361e-08	up
GNAI2	10913.8	-0.629679	0.0624542	-10.0822	6.61958e-24	1.90874e-22	down
RPL24	39239.8	0.574317	0.101987	5.6313	1.78854e-08	7.08919e-08	up
CYB561D2	1935.09	0.537563	0.0844879	6.3626	1.98373e-10	1.00516e-09	up
BBX	4348.44	-0.845278	0.0846796	-9.98208	1.82605e-23	4.93909e-22	down
HHLA2	13.4469	1.03304	0.235752	4.3819	1.17651e-05	3.21298e-05	up
MORC1	4.63241	-1.59851	0.319511	-5.003	5.6445e-07	1.82794e-06	down
ROPN1B	112.713	1.53438	0.184385	8.32161	8.67728e-17	9.69392e-16	up
PODXL2	6842.3	1.4534	0.119894	12.1223	8.04401e-34	6.68732e-32	up
UPK1B	6.40528	-1.91654	0.404393	-4.73931	2.14448e-06	6.46138e-06	down
CSPG5	173.821	1.11543	0.154146	7.2362	4.61414e-13	3.22218e-12	up
EFCC1	394.777	0.58579	0.119246	4.91244	8.9949e-07	2.84623e-06	up
KIAA1257	85.8109	0.712683	0.128062	5.56516	2.61919e-08	1.01737e-07	up
PLSCR4	634.223	-0.961776	0.11842	-8.12174	4.59549e-16	4.65218e-15	down
CISH	562.902	-0.89205	0.112197	-7.95078	1.85339e-15	1.73284e-14	down
RRP9	1500.85	0.676768	0.0774643	8.73652	2.40402e-18	3.29527e-17	up
AADAC	1.42181	1.34344	0.587226	2.28777	0.0221507	0.0360983	up
ABHD14A_ACY1	15.1058	0.717373	0.121591	5.89988	3.63757e-09	1.57475e-08	up
ARHGEF26	5153.16	1.62108	0.115569	14.0269	1.06717e-44	1.9334e-42	up
PLCH1	149.13	-0.946804	0.198612	-4.76712	1.86882e-06	5.66963e-06	down
DNAH1	636.168	0.659594	0.104876	6.28926	3.18973e-10	1.5751e-09	up
ZBTB47	1494.95	-0.762108	0.0850332	-8.96247	3.17476e-19	4.86189e-18	down
ADAM23	108.505	-0.54113	0.151602	-3.56941	0.00035778	0.000783176	down
RTKN	1803.41	0.512991	0.0829344	6.18551	6.19035e-10	2.94038e-09	up
IL1A	3.71448	-2.03379	0.275272	-7.38831	1.48712e-13	1.0963e-12	down
KCNIP3	276.691	-1.25712	0.130958	-9.5994	8.04098e-22	1.72728e-20	down
ZAP70	184.566	0.777805	0.177479	4.38252	1.17316e-05	3.2052e-05	up
STEAP3	1092.72	-0.829262	0.110851	-7.4809	7.38132e-14	5.64744e-13	down
TFCP2L1	1800.13	-0.708377	0.201169	-3.5213	0.000429442	0.000927776	down
POMC	40.1267	-0.926728	0.199671	-4.64128	3.46261e-06	1.01412e-05	down
CENPA	71.0793	1.91673	0.199827	9.59196	8.64254e-22	1.84208e-20	up
SLC30A3	22.6395	-0.761356	0.194028	-3.92396	8.71056e-05	0.000209569	down
EIF2B4	3603.13	0.553832	0.0641544	8.6328	5.98706e-18	7.77387e-17	up
ITGB6	627.683	-1.51699	0.191119	-7.93742	2.06436e-15	1.91981e-14	down
REEP6	4648.73	0.650311	0.131001	4.96417	6.89942e-07	2.21159e-06	up
PCSK4	174.708	0.551855	0.125133	4.41015	1.03298e-05	2.84242e-05	up
GCG	49.3686	0.979988	0.330322	2.96677	0.00300947	0.00569902	up
RPS15	28705.5	0.968202	0.120076	8.06323	7.43039e-16	7.32888e-15	up
INO80B	238.662	0.701352	0.10365	6.76656	1.31881e-11	7.76648e-11	up
MOGS	5373.32	0.622157	0.0607487	10.2415	1.29228e-24	4.01569e-23	up
PCGF1	674.593	0.511761	0.0670707	7.63018	2.3442e-14	1.91322e-13	up
CLIP4	1001.39	-1.1635	0.111584	-10.4271	1.86581e-25	6.40984e-24	down
TLX2	1.90304	1.94321	0.415234	4.67979	2.87163e-06	8.50375e-06	up
SPTBN1	17200.7	-0.691832	0.0896869	-7.71385	1.22076e-14	1.02868e-13	down
GALNT3	4657.23	0.794527	0.122953	6.46204	1.03299e-10	5.42753e-10	up
CCDC88A	654.055	-0.890743	0.112739	-7.90094	2.76812e-15	2.53138e-14	down
EVA1A	52.0641	-2.63844	0.161099	-16.3778	2.7571e-60	9.99006e-58	down
EFEMP1	2700.94	-1.37885	0.140158	-9.83784	7.73522e-23	1.91921e-21	down
REG1A	6.42703	1.23558	0.572133	2.1596	0.0308036	0.0487195	up
FN1	27500.6	-1.69294	0.19781	-8.55839	1.14452e-17	1.42816e-16	down
IGFBP2	16623.6	0.792751	0.131017	6.05075	1.44176e-09	6.57037e-09	up
EFHD1	603.225	-1.26384	0.140264	-9.01044	2.05236e-19	3.23592e-18	down
KCNJ13	10.9536	-2.66168	0.312061	-8.52936	1.47161e-17	1.81275e-16	down
OTX1	447.986	2.08532	0.207089	10.0697	7.52147e-24	2.14625e-22	up
ST3GAL5	486.58	-0.836074	0.130941	-6.3851	1.71282e-10	8.74813e-10	down
HSPE1	4991.45	0.58738	0.0876298	6.70297	2.04231e-11	1.17427e-10	up
PLCD4	252.589	-0.7897	0.0950298	-8.31002	9.56841e-17	1.06154e-15	down
IL1R2	41.0641	-1.14538	0.14575	-7.85854	3.88629e-15	3.48586e-14	down
WNT6	59.3343	-0.766233	0.214284	-3.57579	0.000349173	0.00076582	down
IL1RL2	79.7488	-1.29336	0.199231	-6.49173	8.48556e-11	4.52406e-10	down
IL1RL1	77.4632	-2.17608	0.23463	-9.27454	1.78395e-20	3.2259e-19	down
IL18R1	142.808	-1.67735	0.145003	-11.5677	6.00601e-31	3.74479e-29	down
FHL2	3265.82	-0.879514	0.132398	-6.64296	3.07438e-11	1.7233e-10	down
MLPH	20477.3	0.938586	0.102456	9.16086	5.1483e-20	8.73392e-19	up
SLC5A7	10.2241	-1.25175	0.246645	-5.07511	3.87267e-07	1.28424e-06	down
PASK	1460.71	0.557107	0.10897	5.11249	3.17932e-07	1.06778e-06	up
TPO	167.974	1.75725	0.208897	8.41205	4.02896e-17	4.71207e-16	up
PROC	60.2513	1.73585	0.275479	6.3012	2.95358e-10	1.46413e-09	up
ID2	3424.1	-0.827467	0.124303	-6.65687	2.79724e-11	1.58181e-10	down
ODC1	19091.3	0.755016	0.132102	5.71541	1.09439e-08	4.45458e-08	up
PRKD3	1594.43	-0.592516	0.0783183	-7.56549	3.86413e-14	3.05629e-13	down
SLC25A12	1317.35	-0.701787	0.0582345	-12.0511	1.91493e-33	1.54514e-31	down
RMDN2	280.244	-0.702638	0.0608568	-11.5458	7.75599e-31	4.78926e-29	down
DLX2	172.842	3.22826	0.262717	12.288	1.05122e-34	9.5225e-33	up
LCT	2.25149	1.12842	0.314812	3.58444	0.000337804	0.000742072	up
SDC1	6297.04	-0.985832	0.151652	-6.50061	7.99925e-11	4.27666e-10	down
PLCL1	606.657	-1.60034	0.175761	-9.10519	8.61163e-20	1.41955e-18	down
WIPF1	1516.27	-0.638522	0.117022	-5.45643	4.85797e-08	1.8101e-07	down
RND3	1642.79	-1.2225	0.149136	-8.19716	2.46124e-16	2.57298e-15	down
KISS1R	6.29082	3.27924	0.361999	9.05869	1.32027e-19	2.13242e-18	up
EPAS1	9244.16	-0.62213	0.108335	-5.74265	9.32071e-09	3.83451e-08	down
ARID3A	505.954	0.765147	0.0857484	8.92316	4.53175e-19	6.82036e-18	up
CD207	156.817	-0.849452	0.178508	-4.75863	1.94912e-06	5.89649e-06	down
GRIN3B	17.3457	1.51907	0.242438	6.26581	3.70883e-10	1.81325e-09	up
VAX2	74.3034	1.57205	0.210537	7.46687	8.21228e-14	6.25828e-13	up
ATP6V1B1	135.723	-0.889699	0.208158	-4.27416	1.91858e-05	5.0841e-05	down
NFE2L2	4855.18	-0.644502	0.0662681	-9.72567	2.34355e-22	5.41583e-21	down
EPHA4	796.102	-0.512849	0.129501	-3.96019	7.48888e-05	0.000181701	down
PRRX1	2109.32	-0.724287	0.142911	-5.06811	4.0179e-07	1.32874e-06	down
GPX7	341.047	-0.926212	0.141074	-6.56543	5.1884e-11	2.84031e-10	down
TPSG1	35.175	-1.11249	0.164936	-6.745	1.53028e-11	8.92965e-11	down
PAPPA2	22.2672	-1.46856	0.221224	-6.63832	3.17274e-11	1.77429e-10	down
ANGPTL1	240.556	-1.90993	0.193505	-9.87021	5.60451e-23	1.41991e-21	down
NPHS2	0.468424	-1.35914	0.489779	-2.775	0.00552021	0.0100569	down
MRPL37	3959.99	0.523833	0.0647726	8.08727	6.10187e-16	6.09362e-15	up
CHD5	133.546	-1.1842	0.17891	-6.61896	3.61728e-11	2.01293e-10	down
QSOX1	4901.54	-1.01051	0.117422	-8.60579	7.57912e-18	9.66464e-17	down
OPRD1	25.811	0.954531	0.215444	4.43054	9.39983e-06	2.59583e-05	up
EDEM3	5234.11	0.500736	0.107259	4.66848	3.03433e-06	8.95517e-06	up
RAP1A	3766.4	-0.680293	0.0558289	-12.1853	3.72204e-34	3.21973e-32	down
RHOU	7879.26	0.61909	0.150117	4.12404	3.72288e-05	9.45191e-05	up
ARHGEF2	1286.38	-0.582935	0.0894295	-6.51837	7.1075e-11	3.82653e-10	down
LAMTOR2	2685.15	0.637595	0.103067	6.18623	6.16192e-10	2.92832e-09	up
SRM	4267.23	0.925738	0.0987327	9.3762	6.83935e-21	1.30042e-19	up
FBXO2	525.965	-0.775369	0.159335	-4.86627	1.13722e-06	3.54994e-06	down
MAD2L2	1752.98	0.699956	0.0984165	7.11218	1.14221e-12	7.60841e-12	up
LEPR	810.097	-0.799266	0.133274	-5.99715	2.00805e-09	8.98477e-09	down
IVNS1ABP	4643.36	-0.575035	0.066744	-8.61553	6.96172e-18	8.93072e-17	down
MFN2	6507.65	-0.618658	0.0469473	-13.1777	1.17912e-39	1.54039e-37	down
PRG4	33.2267	0.744297	0.179311	4.15087	3.31207e-05	8.47841e-05	up
MIIP	1403.52	0.61466	0.101994	6.02642	1.67632e-09	7.57817e-09	up
PLA2G4A	590.838	-2.33728	0.136938	-17.0681	2.56346e-65	1.17211e-62	down
GADD45A	1010.67	-0.950939	0.122031	-7.79262	6.56329e-15	5.70839e-14	down
PRAMEF12	0.606265	1.62163	0.773705	2.09593	0.0360888	0.0562997	up
RPE65	50.0568	-2.20918	0.300229	-7.35831	1.86255e-13	1.35898e-12	down
AGMAT	209.325	1.25695	0.155658	8.07508	6.74335e-16	6.68556e-15	up
OLFML3	1978.1	-0.586512	0.141964	-4.13141	3.60546e-05	9.18048e-05	down
TNNI3K	4.48113	-0.895982	0.167237	-5.35756	8.43532e-08	3.04267e-07	down
CFHR3	3.02012	-0.946763	0.21673	-4.3684	1.25162e-05	3.40412e-05	down
CRYZ	1644.65	-0.981262	0.0847466	-11.5788	5.27891e-31	3.33474e-29	down
TFAP2E	54.1702	0.506173	0.126769	3.99288	6.52746e-05	0.000160032	up
NID1	2448.95	-1.06433	0.136387	-7.80375	6.00919e-15	5.25025e-14	down
NT5C1A	3.03935	-1.88207	0.315333	-5.96853	2.39403e-09	1.0586e-08	down
HPCAL4	18.0449	-2.01749	0.233964	-8.62308	6.51772e-18	8.42243e-17	down
KCNQ4	207.252	-0.932929	0.11906	-7.83577	4.65988e-15	4.13341e-14	down
RIMS3	305.556	-1.26024	0.117324	-10.7415	6.49519e-27	2.70572e-25	down
PADI2	439.057	-1.00853	0.182689	-5.52046	3.38115e-08	1.29166e-07	down
UAP1	8961.59	0.834436	0.100809	8.27736	1.25932e-16	1.36787e-15	up
ACTL8	2.23957	1.93566	0.4396	4.40322	1.06654e-05	2.92932e-05	up
SSX2IP	1172.72	-0.605369	0.0595283	-10.1694	2.71518e-24	8.18561e-23	down
PLA2G2D	95.4513	1.30001	0.27176	4.78369	1.72102e-06	5.25112e-06	up
GBP1	1124.25	-0.703617	0.148661	-4.73304	2.21186e-06	6.64631e-06	down
KIF17	82.6857	-0.691439	0.11709	-5.90521	3.52203e-09	1.52749e-08	down
GPR89A	260.45	0.766869	0.0748548	10.2447	1.24948e-24	3.91435e-23	up
CDK18	639.397	-1.76798	0.129733	-13.6278	2.73663e-42	4.37951e-40	down
CD160	19.258	-0.590078	0.148603	-3.97083	7.16241e-05	0.000174309	down
ID3	3348.84	-1.23444	0.151096	-8.16986	3.08742e-16	3.19455e-15	down
P3H1	1532.36	0.53579	0.0627411	8.5397	1.34575e-17	1.66627e-16	up
CDC20	296.671	1.92982	0.174216	11.0772	1.61895e-28	8.11758e-27	up
MPL	20.3169	-0.540402	0.09513	-5.68067	1.34172e-08	5.3927e-08	down
ATP6V0B	9509.78	0.532539	0.0892503	5.96681	2.41939e-09	1.06858e-08	up
AKR1A1	9143.69	0.553929	0.0685154	8.08473	6.23015e-16	6.21527e-15	up
TSPAN1	54136.6	1.24025	0.136385	9.0937	9.57291e-20	1.57127e-18	up
CCDC181	61.2882	-1.28303	0.124655	-10.2927	7.60156e-25	2.43301e-23	down
FAAH	9669.93	0.84471	0.113323	7.45403	9.05311e-14	6.86635e-13	up
MROH9	0.818973	1.50212	0.574018	2.61685	0.0088746	0.0156041	up
FMO6P	5.87047	-0.840261	0.264311	-3.17906	0.00147754	0.00294161	down
ABCD3	2616.74	-0.568706	0.0605536	-9.39178	5.89961e-21	1.12957e-19	down
PTBP2	932.591	-0.534633	0.0646563	-8.26885	1.3526e-16	1.46176e-15	down
HSD11B1	223.747	-1.37475	0.16991	-8.09106	5.91486e-16	5.91609e-15	down
LPPR5	1.79527	-2.1757	0.355489	-6.12028	9.34105e-10	4.34137e-09	down
SERPINC1	8.62586	1.10479	0.267886	4.12411	3.72177e-05	9.45032e-05	up
RSRP1	4170.31	0.754193	0.138536	5.44403	5.20872e-08	1.93291e-07	up
NEK2	127.736	1.63796	0.204088	8.02576	1.009e-15	9.80108e-15	up
CENPF	573.812	1.58627	0.180631	8.78181	1.60861e-18	2.25159e-17	up
SLC5A9	26.1853	-0.851001	0.195502	-4.3529	1.34351e-05	3.64006e-05	down
CD3EAP	247.844	0.646861	0.0695351	9.30266	1.36971e-20	2.51472e-19	up
CHRNB4	3.46019	-1.28774	0.251555	-5.11913	3.06952e-07	1.03271e-06	down
ZNF541	38.8184	0.679861	0.176832	3.84468	0.000120708	0.000284426	up
SLC8A2	85.7296	-1.27834	0.189903	-6.73156	1.67859e-11	9.74474e-11	down
KPTN	601.461	0.665407	0.092612	7.18489	6.726e-13	4.60894e-12	up
KIF14	63.0749	1.40754	0.195765	7.18997	6.48036e-13	4.44937e-12	up
CRYGD	2.56546	-2.23653	0.495773	-4.5112	6.44612e-06	1.81699e-05	down
MREG	197.295	-0.954496	0.110441	-8.64258	5.49553e-18	7.17933e-17	down
NRP2	1394.97	-1.17389	0.14553	-8.06629	7.2469e-16	7.15157e-15	down
KLF7	1067.88	-0.551734	0.103061	-5.35345	8.62907e-08	3.11022e-07	down
TTR	128.683	2.0357	0.288651	7.05246	1.75778e-12	1.14312e-11	up
B4GALT6	440.708	-0.930402	0.103923	-8.95278	3.46645e-19	5.28332e-18	down
C1orf54	328.645	-0.6903	0.124401	-5.54898	2.87334e-08	1.10914e-07	down
CA14	153.486	-2.65416	0.197177	-13.4608	2.66099e-41	3.99329e-39	down
LRMP	160.272	-1.23086	0.155199	-7.9309	2.17566e-15	2.01745e-14	down
ATP10B	11.1595	-2.93766	0.273986	-10.722	8.02873e-27	3.31578e-25	down
FILIP1	273.351	-1.65751	0.178199	-9.30148	1.38505e-20	2.53802e-19	down
CNR1	57.9762	-1.03159	0.168559	-6.12008	9.35283e-10	4.3458e-09	down
SGIP1	230.582	0.502159	0.159081	3.15662	0.00159609	0.00316123	up
ADGB	5.75441	1.58813	0.370902	4.28182	1.85374e-05	4.92518e-05	up
FBXO30	895.835	-0.9036	0.0814817	-11.0896	1.40902e-28	7.10207e-27	down
TNFAIP3	1843.17	-0.558135	0.145801	-3.82807	0.000129152	0.000303245	down
AKAP7	788.641	-0.655116	0.120945	-5.41664	6.07293e-08	2.23333e-07	down
MYB	497.197	0.882078	0.143052	6.16615	6.99738e-10	3.29842e-09	up
SGK1	5663.95	-1.13035	0.212249	-5.3256	1.00621e-07	3.60039e-07	down
TCF21	670.064	-0.81411	0.151276	-5.38162	7.38182e-08	2.68435e-07	down
PMFBP1	44.1645	0.706321	0.162856	4.3371	1.44376e-05	3.8952e-05	up
SLC16A7	191.507	-1.02539	0.143825	-7.12947	1.0076e-12	6.75389e-12	down
CASQ2	331.073	-1.32991	0.23548	-5.64764	1.6267e-08	6.47846e-08	down
PKD2	1713.17	-0.615939	0.0908163	-6.78225	1.18319e-11	6.99783e-11	down
ABCG2	817.6	-2.83491	0.152487	-18.5911	3.78986e-77	2.79925e-74	down
SPP1	1179.35	0.698944	0.205194	3.40626	0.000658596	0.00138105	up
RARRES1	1508.67	-0.880054	0.206394	-4.26396	2.0084e-05	5.30453e-05	down
KLF12	512.869	-0.626458	0.126997	-4.93287	8.10288e-07	2.57629e-06	down
PCDH17	489.964	0.82098	0.213526	3.84487	0.000120618	0.00028425	up
CCND2	2845.33	-1.20076	0.153816	-7.80645	5.88198e-15	5.14378e-14	down
FGF23	0.659983	-1.42259	0.505374	-2.81492	0.00487887	0.00896077	down
TRPM6	88.3803	-0.589943	0.160401	-3.67793	0.000235131	0.000528248	down
C2orf40	677.915	-1.22206	0.183737	-6.65112	2.90874e-11	1.63811e-10	down
PIGZ	543.992	0.515474	0.0921117	5.59619	2.19114e-08	8.58922e-08	up
TRIM67	10.3874	1.22755	0.172951	7.09767	1.26876e-12	8.40761e-12	up
PHF19	992.545	-0.6928	0.0745422	-9.29407	1.48505e-20	2.70322e-19	down
SLC46A2	17.8027	-4.1493	0.267931	-15.4864	4.28501e-54	1.2282e-51	down
NR4A3	1197.03	-1.26893	0.258802	-4.90307	9.43499e-07	2.97764e-06	down
ONECUT2	476.842	3.29806	0.231668	14.2362	5.46249e-46	1.07043e-43	up
PGF	326.682	-1.4411	0.165844	-8.68946	3.64155e-18	4.88696e-17	down
IFI27L2	360.031	-0.671348	0.157173	-4.27141	1.94242e-05	5.13994e-05	down
TGFB3	3250.35	-1.18326	0.174196	-6.79273	1.10031e-11	6.54797e-11	down
ZC2HC1C	139.9	-0.795845	0.113987	-6.98188	2.91254e-12	1.85391e-11	down
SLIRP	1864.9	0.784897	0.103837	7.55892	4.06424e-14	3.20138e-13	up
RHOQ	2689.4	-0.630698	0.0595543	-10.5903	3.30528e-26	1.25692e-24	down
GPR75	52.7037	-1.04431	0.138803	-7.52371	5.32437e-14	4.12462e-13	down
KLHL29	771.035	-0.684267	0.104921	-6.52171	6.95105e-11	3.74563e-10	down
CNRIP1	462.367	-0.902009	0.125248	-7.20179	5.94258e-13	4.09772e-12	down
BCL11A	360.16	-1.08167	0.180728	-5.98508	2.16282e-09	9.63012e-09	down
EPCAM	14691.8	1.0994	0.103104	10.6631	1.51448e-26	6.04658e-25	up
OGFRL1	1440.32	-0.77719	0.0803695	-9.67022	4.03528e-22	9.00041e-21	down
TECTB	12.0075	0.854002	0.34827	2.45213	0.0142014	0.0240091	up
NKX2_3	98.5858	4.3031	0.243358	17.6822	5.75141e-70	3.34697e-67	up
PPP1R3C	635.831	-1.66365	0.155774	-10.6799	1.26408e-26	5.0892e-25	down
PYROXD2	1105.21	0.711026	0.125562	5.66276	1.48959e-08	5.95588e-08	up
AVPI1	685.273	-1.16631	0.127558	-9.1434	6.05216e-20	1.01242e-18	down
KCNIP2	57.486	0.63022	0.133499	4.72078	2.34943e-06	7.03436e-06	up
CPN1	1.82594	3.35251	0.67514	4.96564	6.84732e-07	2.19562e-06	up
SFRP5	80.4694	-2.79163	0.33411	-8.35543	6.51926e-17	7.41682e-16	down
HOXB8	107.357	-6.28061	0.269711	-23.2864	6.08452e-120	1.66925e-116	down
HOXB5	46.708	-3.53678	0.297006	-11.9081	1.07389e-32	8.05583e-31	down
HOXB3	390.499	-1.62767	0.181356	-8.97498	2.83392e-19	4.36079e-18	down
HOXB1	0.501053	-1.25525	0.479571	-2.61745	0.00885884	0.0155778	down
DUSP1	27791.2	-0.55058	0.148191	-3.71533	0.00020294	0.000460506	down
MSX2	160.389	-0.725079	0.168693	-4.29821	1.72179e-05	4.59495e-05	down
TEK	492.233	-0.511304	0.119745	-4.26994	1.95521e-05	5.16975e-05	down
MOB3B	311.926	-1.00633	0.111866	-8.99591	2.34291e-19	3.66097e-18	down
INSL6	3.40269	1.63923	0.472554	3.46888	0.000522632	0.00111382	up
CD274	108.232	-0.648894	0.129025	-5.02921	4.92505e-07	1.60824e-06	down
GRIA2	29.8386	-0.923814	0.240317	-3.84415	0.000120969	0.000285008	down
MTHFD1L	675.042	0.631033	0.122852	5.13652	2.79876e-07	9.45924e-07	up
PLEKHG1	383.162	-0.591679	0.134742	-4.39121	1.12722e-05	3.08715e-05	down
ARAP3	647.965	-0.558103	0.108608	-5.13869	2.7666e-07	9.35877e-07	down
PCDHB8	141.369	1.87101	0.285633	6.55039	5.73885e-11	3.12561e-10	up
PCDHB10	270.37	0.900638	0.181353	4.96621	6.82731e-07	2.18994e-06	up
SLC25A2	4.0153	1.51858	0.236806	6.41274	1.42923e-10	7.35451e-10	up
TNN	38.6224	2.29256	0.245984	9.31997	1.16376e-20	2.16769e-19	up
KCNJ5	418.66	-3.13959	0.169424	-18.531	1.16185e-76	8.26378e-74	down
TP53AIP1	52.8105	-1.44281	0.180652	-7.98667	1.38632e-15	1.32452e-14	down
ARR3	20.6327	0.882647	0.143481	6.15165	7.668e-10	3.58899e-09	up
SLC10A7	1401.58	0.749026	0.168635	4.44171	8.92486e-06	2.47499e-05	up
LYZL1	0.375409	-3.284	0.781069	-4.20449	2.61671e-05	6.79991e-05	down
IQSEC3	118.05	-1.45118	0.182514	-7.95106	1.84925e-15	1.72981e-14	down
ENOX1	572.858	0.681496	0.115705	5.88996	3.863e-09	1.66483e-08	up
TNFSF11	6.8437	-2.06293	0.259353	-7.95413	1.80397e-15	1.69323e-14	down
DNAJC15	857.745	-1.30756	0.162856	-8.02894	9.83209e-16	9.56369e-15	down
WBP4	797.655	-0.537835	0.0582069	-9.24006	2.46364e-20	4.38478e-19	down
ELF1	2730.16	-0.693535	0.091702	-7.56291	3.94138e-14	3.11098e-13	down
SMAD9	2173.53	-0.503815	0.101292	-4.97389	6.56212e-07	2.10981e-06	down
HSPH1	4651.51	-0.589535	0.0931166	-6.33115	2.43344e-10	1.21888e-09	down
MYOT	138.74	-0.579937	0.278636	-2.08135	0.0374023	0.0581975	down
GLT8D2	407.054	-0.505029	0.120095	-4.20525	2.60796e-05	6.77991e-05	down
NFYB	2269.02	-0.853683	0.0634201	-13.4608	2.66164e-41	3.99329e-39	down
DUSP4	1783.58	-1.77541	0.198719	-8.93427	4.09867e-19	6.20259e-18	down
CLU	28331.6	-2.59804	0.164345	-15.8085	2.71915e-56	8.15915e-54	down
CHRNA2	7417.27	0.778858	0.197279	3.948	7.88065e-05	0.000190653	up
ADRA1A	231.109	-2.0468	0.21253	-9.63063	5.93669e-22	1.30146e-20	down
LYPLA1	5290.4	0.663351	0.10067	6.58936	4.41718e-11	2.43617e-10	up
CRISPLD1	3142.56	0.731287	0.223419	3.27317	0.0010635	0.00216373	up
SCPEP1	4079.28	-0.974381	0.0806266	-12.0851	1.26595e-33	1.02579e-31	down
SPOP	5182.71	-0.505315	0.0459382	-10.9999	3.82579e-28	1.86473e-26	down
TBX2	1022.48	-1.40321	0.140646	-9.97688	1.9242e-23	5.19723e-22	down
TBX4	250.939	-2.19607	0.30651	-7.16476	7.79237e-13	5.28967e-12	down
NCAPH	146.977	1.44931	0.173249	8.36548	5.987e-17	6.83557e-16	up
LRAT	129.003	-0.531444	0.234481	-2.26647	0.0234224	0.0379774	down
MND1	50.2715	0.914905	0.163048	5.61127	2.00843e-08	7.90074e-08	up
TRIM6	120.107	-1.25349	0.129727	-9.66252	4.3503e-22	9.66935e-21	down
ABCC11	578.028	1.33912	0.310502	4.31275	1.61237e-05	4.32036e-05	up
TSHZ3	993.021	-0.993436	0.112076	-8.86398	7.72059e-19	1.1318e-17	down
ECHDC2	6070.23	0.516808	0.0957606	5.39687	6.78118e-08	2.47907e-07	up
PLBD1	408.156	-1.5228	0.122712	-12.4095	2.3203e-35	2.23915e-33	down
IAPP	13.6146	3.46648	0.500663	6.92377	4.3978e-12	2.74028e-11	up
KCNJ8	516.059	-1.20992	0.135883	-8.90414	5.38015e-19	8.00933e-18	down
BCL2L14	181.192	0.503663	0.160678	3.13461	0.00172084	0.00339424	up
A1BG	9.69761	-0.699497	0.160021	-4.3713	1.23511e-05	3.36297e-05	down
LHX4	53.3242	0.93855	0.170255	5.51262	3.5354e-08	1.34523e-07	up
CSTA	374.571	-0.856936	0.209002	-4.10013	4.12924e-05	0.000104134	down
POPDC2	765.867	-1.46279	0.1497	-9.77146	1.49279e-22	3.5392e-21	down
CD80	13.4806	0.516297	0.198078	2.60654	0.00914621	0.0160464	up
DEPDC7	64.9723	-0.634237	0.173788	-3.64948	0.000262772	0.000586434	down
CAT	5433.22	-0.54158	0.0711763	-7.60899	2.76239e-14	2.22988e-13	down
PILRB	307.334	1.23181	0.179092	6.87808	6.06625e-12	3.72669e-11	up
GJA3	86.0021	2.01876	0.267495	7.54693	4.45639e-14	3.48881e-13	up
FABP3	814.156	-0.988957	0.172396	-5.73654	9.66274e-09	3.96418e-08	down
CCR2	111.814	-0.51741	0.174798	-2.96004	0.00307604	0.00581546	down
SLITRK3	76.9326	-2.3468	0.271507	-8.6436	5.44676e-18	7.13503e-17	down
ZSCAN20	88.8318	-0.808453	0.14214	-5.68773	1.2874e-08	5.18851e-08	down
GPSM2	425.756	-0.691372	0.088232	-7.83584	4.65721e-15	4.13295e-14	down
SV2C	276.686	1.01918	0.14578	6.99124	2.72461e-12	1.7389e-11	up
RASL11A	707.565	-0.754362	0.157562	-4.78772	1.6869e-06	5.15272e-06	down
XPNPEP2	19.2278	-0.903285	0.187621	-4.81441	1.47639e-06	4.5415e-06	down
PAEP	231.224	-9.26735	0.558303	-16.5992	7.06753e-62	2.7145e-59	down
OBP2A	2.46785	0.974771	0.415458	2.34625	0.0189631	0.0313101	up
TBX22	1.33302	-1.61369	0.332698	-4.85033	1.23255e-06	3.82513e-06	down
FMOD	13461.3	0.736091	0.186943	3.93752	8.23282e-05	0.000198722	up
CD244	30.33	-0.588369	0.14703	-4.00169	6.28913e-05	0.000154523	down
HS3ST2	167.24	0.920621	0.178642	5.15346	2.5573e-07	8.70289e-07	up
LDB3	1569.07	-1.66183	0.223458	-7.4369	1.03079e-13	7.74766e-13	down
ZNF205	1014.68	0.537464	0.091744	5.8583	4.67632e-09	1.99476e-08	up
NAA60	2688.35	0.589573	0.0836519	7.04794	1.8159e-12	1.17852e-11	up
LRRC39	54.3575	0.559462	0.181014	3.0907	0.00199683	0.00389548	up
OCM	5.09823	0.777997	0.193925	4.01183	6.02489e-05	0.000148393	up
WIPF3	473.529	-0.799868	0.132564	-6.03384	1.60106e-09	7.25843e-09	down
NXPH1	5.56599	2.30155	0.421951	5.45454	4.90984e-08	1.82765e-07	up
NPY	57411	2.28101	0.3429	6.65214	2.88868e-11	1.62806e-10	up
HOXA7	54.4193	-1.24963	0.148306	-8.42604	3.57551e-17	4.21769e-16	down
INHBA	619.315	0.695105	0.199053	3.49205	0.00047932	0.00102813	up
ARL4A	816.907	-0.561064	0.1103	-5.0867	3.64352e-07	1.21287e-06	down
TWIST1	615.204	2.14857	0.203526	10.5567	4.72877e-26	1.73968e-24	up
SPINK4	1.01955	-0.9011	0.356129	-2.53026	0.0113978	0.0196114	down
DNAI1	21.0697	1.39962	0.281821	4.96635	6.82261e-07	2.1888e-06	up
CNTFR	164.024	-1.76591	0.196801	-8.97308	2.88343e-19	4.4228e-18	down
CALD1	32917.1	-1.29732	0.113675	-11.4126	3.61914e-30	2.13196e-28	down
AKR1D1	6.43226	2.23678	0.375119	5.96285	2.47882e-09	1.09382e-08	up
NUDT10	667.252	-1.31993	0.163197	-8.08795	6.06766e-16	6.06261e-15	down
NEUROG3	1.16772	1.19757	0.598092	2.00231	0.0452512	0.069271	up
PLAU	635.516	-0.781663	0.133924	-5.8366	5.32775e-09	2.26058e-08	down
CHST3	1222.51	-1.13377	0.12606	-8.99384	2.38735e-19	3.71831e-18	down
BICC1	895.379	0.5371	0.129737	4.13991	3.47445e-05	8.8657e-05	up
ZWINT	564.115	0.893901	0.130006	6.87585	6.16226e-12	3.77842e-11	up
CIT	265.674	0.888675	0.130402	6.8149	9.43275e-12	5.6626e-11	up
HVCN1	207.95	-0.739083	0.10508	-7.03356	2.01329e-12	1.30267e-11	down
SSPN	1405.73	-1.10162	0.116282	-9.47369	2.70124e-21	5.35894e-20	down
NECAB1	250.434	-1.78107	0.155962	-11.4199	3.32523e-30	1.96485e-28	down
PRDX4	6199.9	0.725571	0.098268	7.38359	1.54072e-13	1.13321e-12	up
DDX39A	2100.5	0.617976	0.0838225	7.37243	1.67541e-13	1.22804e-12	up
PKN1	10858.9	0.849002	0.0973463	8.72146	2.74629e-18	3.74572e-17	up
ATP7B	1129.27	0.645539	0.115331	5.59728	2.17735e-08	8.53692e-08	up
ZC3H13	3973.6	-0.530941	0.0810638	-6.54967	5.76652e-11	3.13889e-10	down
NLN	1475.33	0.564568	0.0843811	6.69069	2.22119e-11	1.27217e-10	up
CENPK	65.5782	0.518883	0.145439	3.56769	0.00036014	0.000787803	up
OPTN	2542.63	-0.694931	0.0986385	-7.04523	1.85156e-12	1.20086e-11	down
ITIH5	2250	-1.2187	0.138907	-8.77349	1.73216e-18	2.41046e-17	down
NR4A1	21285.7	-0.60294	0.189437	-3.1828	0.00145857	0.00290814	down
PDE1B	86.5256	-0.625202	0.129912	-4.81251	1.49045e-06	4.58403e-06	down
HOXC13	11.6929	3.2905	0.390773	8.42047	3.74968e-17	4.40152e-16	up
HOXC11	17.4443	1.46551	0.344657	4.25208	2.11796e-05	5.57475e-05	up
NFE2	10.7202	-0.568773	0.189208	-3.00607	0.00264651	0.00505707	down
HOXC12	23.2432	4.63449	0.503712	9.20068	3.55678e-20	6.1814e-19	up
STIL	413.252	1.13653	0.108625	10.4629	1.27868e-25	4.46467e-24	up
HJURP	233.652	2.05576	0.190043	10.8174	2.8489e-27	1.25195e-25	up
COL10A1	435.529	2.24669	0.275605	8.15186	3.58358e-16	3.68214e-15	up
PLP1	349.537	-1.48342	0.245977	-6.03071	1.6324e-09	7.39353e-09	down
SERPINA7	6.30246	0.878627	0.315442	2.78538	0.00534647	0.00976727	up
RAB9B	289.337	-1.88677	0.147989	-12.7494	3.14223e-37	3.50834e-35	down
NRK	248.363	-1.64343	0.210433	-7.80976	5.72976e-15	5.0267e-14	down
ACVR1C	35.7129	-0.557307	0.137053	-4.06635	4.77544e-05	0.000119287	down
SLC36A1	3475.92	0.830528	0.163205	5.08887	3.60202e-07	1.2003e-06	up
BATF3	56.0033	0.600968	0.155328	3.86902	0.000109275	0.00025914	up
G0S2	348.49	-2.30142	0.158993	-14.475	1.74291e-47	3.63814e-45	down
KCNJ2	279.316	-0.62155	0.142159	-4.37223	1.22983e-05	3.35097e-05	down
C4BPB	3.4677	0.938497	0.275906	3.40151	0.000670139	0.00140342	up
RAB38	83.8044	-1.47475	0.145984	-10.1022	5.40278e-24	1.57682e-22	down
CKS2	670.588	0.549461	0.124598	4.40988	1.03429e-05	2.84523e-05	up
INHA	43.6179	1.12486	0.16874	6.66625	2.62422e-11	1.49099e-10	up
SLC12A4	2614.22	-0.722034	0.0934864	-7.72342	1.1325e-14	9.58508e-14	down
GCNT7	13.3394	0.832518	0.200182	4.15881	3.19913e-05	8.20459e-05	up
FAM209A	4.00954	0.657902	0.207526	3.17022	0.00152325	0.00302726	up
SLPI	3254.59	-3.59099	0.281686	-12.7482	3.19037e-37	3.54149e-35	down
KCNS1	89.9365	-2.77138	0.275379	-10.0639	7.97913e-24	2.25672e-22	down
SLC12A5	46.4646	1.81605	0.201217	9.02536	1.79103e-19	2.83786e-18	up
ARHGAP40	82.716	-0.959077	0.278969	-3.43793	0.000586182	0.00123963	down
SEMG2	67852.4	-9.53012	0.594909	-16.0194	9.34736e-58	2.94273e-55	down
MATN4	18.0169	-2.3004	0.274054	-8.39399	4.6993e-17	5.45619e-16	down
ATP5E	10089.4	0.510809	0.100212	5.09726	3.44607e-07	1.15173e-06	up
SRSF6	12186	0.551821	0.0588728	9.3731	7.04299e-21	1.33386e-19	up
GTSF1L	0.580568	1.41216	0.480465	2.93915	0.00329113	0.00619939	up
EDN3	128.529	-1.71228	0.261543	-6.54685	5.87627e-11	3.19592e-10	down
PTGIS	1960.66	-1.33539	0.160501	-8.32011	8.78794e-17	9.80614e-16	down
PMEPA1	44424.5	0.706999	0.0983306	7.19002	6.47826e-13	4.44937e-12	up
SEMG1	138389	-9.78706	0.64235	-15.2363	2.02934e-52	5.1962e-50	down
C20orf85	24.0453	1.46082	0.402271	3.63144	0.000281841	0.000626082	up
KCNK15	82.9002	-1.09244	0.199808	-5.46744	4.56589e-08	1.70823e-07	down
ZBP1	49.7148	0.799007	0.197888	4.03767	5.39841e-05	0.000133666	up
CHST8	153.818	0.840296	0.175683	4.78302	1.72678e-06	5.26699e-06	up
XG	33.4399	-1.21469	0.230527	-5.2692	1.37018e-07	4.82275e-07	down
IL17C	3.63737	1.56278	0.284145	5.49995	3.79895e-08	1.43675e-07	up
ATP8A1	5419.93	0.626959	0.101796	6.15897	7.32189e-10	3.43705e-09	up
POF1B	221.612	-1.10759	0.229283	-4.83067	1.36076e-06	4.20263e-06	down
HIF3A	283.435	-1.58159	0.190971	-8.28181	1.21317e-16	1.31998e-15	down
LYPD3	1018.16	-0.726664	0.110456	-6.57874	4.74467e-11	2.60705e-10	down
NDP	161.714	-1.61183	0.202223	-7.97055	1.57967e-15	1.49512e-14	down
CRISP2	52.1146	-1.08551	0.315021	-3.44582	0.000569334	0.00120599	down
F13A1	576.742	-0.67004	0.179112	-3.7409	0.000183361	0.000419096	down
GRM4	30.4031	1.27969	0.197174	6.49018	8.57348e-11	4.56713e-10	up
TRERF1	747.97	-0.877492	0.125408	-6.99709	2.61328e-12	1.67397e-11	down
PACSIN1	243.099	0.974058	0.13374	7.28321	3.25964e-13	2.31245e-12	up
BTN1A1	3.82072	-2.12317	0.246246	-8.62212	6.57239e-18	8.47825e-17	down
SLC17A3	2.45377	-0.921992	0.235893	-3.90851	9.28663e-05	0.000222536	down
SERPINB6	15547.7	0.568018	0.0931503	6.09787	1.07494e-09	4.95278e-09	up
HIST1H1D	16.0252	1.11066	0.22542	4.92709	8.34638e-07	2.65063e-06	up
PEX6	4139.97	0.665021	0.0787577	8.44388	3.06965e-17	3.6592e-16	up
RPS10	12639.8	0.624521	0.105059	5.94449	2.77324e-09	1.21509e-08	up
HIST1H2BJ	267.202	0.72937	0.15036	4.85081	1.22958e-06	3.81654e-06	up
OR2B6	13.2455	2.09863	0.252312	8.31762	8.9746e-17	1.00086e-15	up
SPDEF	37682.3	0.952015	0.121218	7.85375	4.03778e-15	3.61499e-14	up
APOBEC2	25.8452	-1.11946	0.334112	-3.35056	0.00080649	0.00166769	down
GNMT	2778.52	1.0662	0.235957	4.51862	6.22435e-06	1.75783e-05	up
DNAH8	1539.85	2.218	0.275618	8.04739	8.45801e-16	8.30832e-15	up
COL21A1	208.287	-1.30457	0.140698	-9.27214	1.82447e-20	3.28987e-19	down
SOX4	6582.69	0.833104	0.0988285	8.42979	3.46275e-17	4.09223e-16	up
CPNE5	129.845	-0.964838	0.156095	-6.18109	6.36623e-10	3.01572e-09	down
NRN1	629.915	0.838936	0.203645	4.1196	3.79535e-05	9.6181e-05	up
RPP40	275.951	0.761118	0.0790734	9.62546	6.24249e-22	1.36228e-20	up
EEF1E1	602.416	0.568907	0.0765102	7.4357	1.04014e-13	7.81184e-13	up
CRISP1	160.148	-8.75421	0.528955	-16.55	1.60103e-61	6.02865e-59	down
RUNX2	500.613	-0.66252	0.11039	-6.00162	1.95358e-09	8.75737e-09	down
RAB17	2138.98	1.37943	0.112858	12.2228	2.34959e-34	2.08896e-32	up
CXCL6	154.004	-1.05407	0.217529	-4.84566	1.26194e-06	3.91003e-06	down
SCGB1D2	241.548	0.66831	0.277012	2.41257	0.0158406	0.0265401	up
SCGB2A1	118.042	-1.44906	0.203301	-7.12767	1.02083e-12	6.83308e-12	down
C16orf70	2059.66	0.574249	0.0836073	6.8684	6.49241e-12	3.97451e-11	up
DOK4	915.673	-1.11207	0.103057	-10.7908	3.80369e-27	1.63781e-25	down
TMTC4	2901.59	1.03239	0.100102	10.3133	6.13328e-25	1.98959e-23	up
SLC10A2	0.350339	-1.61652	0.712489	-2.26883	0.0232785	0.0377599	down
ABCC4	34148.6	1.68432	0.154222	10.9214	9.10675e-28	4.2243e-26	up
KIF25	29.9393	2.00618	0.237621	8.44278	3.09877e-17	3.69161e-16	up
AMELX	2.42807	-2.44059	0.255818	-9.54033	1.42372e-21	2.93046e-20	down
BMP4	616.932	-0.7497	0.1388	-5.40131	6.6155e-08	2.42358e-07	down
PTGER2	361.197	-1.0084	0.149272	-6.75544	1.42407e-11	8.34286e-11	down
C1orf61	12.769	0.737973	0.226962	3.25152	0.00114788	0.00232384	up
BARHL1	0.602267	1.05661	0.422537	2.50063	0.0123972	0.0211831	up
SRMS	316.686	1.63734	0.199489	8.20767	2.25513e-16	2.36912e-15	up
PPDPF	22626.6	0.550936	0.101839	5.40988	6.30658e-08	2.3166e-07	up
IL37	0.834509	0.828296	0.392382	2.11094	0.0347773	0.0544306	up
PAX8	258.828	-3.19258	0.242826	-13.1476	1.75609e-39	2.24826e-37	down
ALKBH7	3933.3	0.514986	0.117709	4.37509	1.21383e-05	3.31018e-05	up
TNFSF9	36.4579	0.525477	0.212373	2.47431	0.0133492	0.0226886	up
GRIA3	81.9722	-0.94042	0.228249	-4.12014	3.78635e-05	9.59655e-05	down
RPL23	51809.5	0.586302	0.0918359	6.38423	1.72259e-10	8.79104e-10	up
TRIP10	2212.54	-0.565871	0.0877917	-6.44562	1.15132e-10	5.99671e-10	down
FOSB	13865.3	-0.661769	0.302652	-2.18657	0.0287742	0.0457775	down
SDCBP2	227.361	-0.723903	0.154747	-4.67798	2.89717e-06	8.57409e-06	down
TGM3	812.819	2.3161	0.23239	9.96644	2.13763e-23	5.74946e-22	up
FOXA2	36.968	-0.657227	0.291236	-2.25668	0.0240279	0.0388574	down
PAX1	75.6905	4.61724	0.395148	11.6849	1.52347e-31	9.85072e-30	up
NKX2_2	34.9745	3.9563	0.387785	10.2023	1.93607e-24	5.94885e-23	up
CSTL1	3.05218	1.07233	0.320006	3.35096	0.00080531	0.00166561	up
TMX4	5851.87	-0.68231	0.0613825	-11.1157	1.05194e-28	5.44512e-27	down
NRSN2	1820.85	-0.550567	0.117895	-4.66997	3.01245e-06	8.89332e-06	down
BMP2	209.991	-0.83768	0.16631	-5.03685	4.73255e-07	1.54749e-06	down
FLRT3	1045.44	-1.30598	0.197005	-6.62918	3.37551e-11	1.8833e-10	down
PCSK2	64.6553	-1.50673	0.259706	-5.80168	6.56557e-09	2.74935e-08	down
DSTN	33426.2	-0.699209	0.0677883	-10.3146	6.05344e-25	1.97034e-23	down
LAMP5	431.077	0.961641	0.236843	4.06025	4.90193e-05	0.000122224	up
ITPA	2223.84	0.5827	0.087553	6.65539	2.82542e-11	1.59634e-10	up
TCF15	13.7382	0.829411	0.205842	4.02936	5.59281e-05	0.000138319	up
OTOR	2.59329	1.26247	0.537365	2.34937	0.0188054	0.0310844	up
BANF2	0.439545	-1.48578	0.349435	-4.25195	2.11917e-05	5.57717e-05	down
TMEM74B	106.56	-0.913791	0.220932	-4.13607	3.5331e-05	9.00938e-05	down
FAM110A	1620.78	0.504547	0.0870786	5.79416	6.8665e-09	2.86661e-08	up
MRPS26	4125.2	0.541796	0.0897643	6.03576	1.58212e-09	7.18274e-09	up
DEFB129	2.66472	-5.21055	0.503945	-10.3395	4.66821e-25	1.53508e-23	down
NCLN	4906.95	0.678876	0.0779123	8.71333	2.95065e-18	4.02159e-17	up
CHURC1_FNTB	2.05381	-0.69604	0.15471	-4.499	6.8273e-06	1.91964e-05	down
GDF5	40.3507	-0.843786	0.210719	-4.00432	6.21958e-05	0.000152914	down
MMP24	251.341	-0.564343	0.132151	-4.27045	1.95079e-05	5.15876e-05	down
NECAB3	5712.05	0.769663	0.0892663	8.6221	6.57369e-18	8.47825e-17	up
ID1	2989.22	-1.48392	0.200145	-7.41426	1.2231e-13	9.12174e-13	down
ROMO1	3345.22	0.740013	0.126037	5.87139	4.32159e-09	1.85084e-08	up
FAM83C	12.7289	-2.88043	0.347126	-8.29794	1.05931e-16	1.16445e-15	down
GRPR	135.611	2.05637	0.276088	7.44824	9.45963e-14	7.15489e-13	up
AMOT	1826.15	-1.6655	0.143837	-11.5791	5.26013e-31	3.33385e-29	down
F10	422.069	-0.911391	0.159152	-5.72653	1.02505e-08	4.19009e-08	down
PROZ	20.5335	1.36077	0.207371	6.56199	5.30937e-11	2.9024e-10	up
IGFLR1	73.6615	0.711417	0.118997	5.97846	2.25263e-09	9.9999e-09	up
PDCD2L	383.151	0.762429	0.0761724	10.0093	1.38787e-23	3.81843e-22	up
FFAR2	636.726	1.77621	0.187009	9.498	2.1395e-21	4.3023e-20	up
KRT36	12.532	1.26325	0.258487	4.88711	1.02327e-06	3.21618e-06	up
NR1D1	875.441	-0.568068	0.123986	-4.58171	4.61195e-06	1.32567e-05	down
BCL2L12	797.685	0.656412	0.0812901	8.07493	6.7518e-16	6.69049e-15	up
RRAS	3334.66	-0.945273	0.120345	-7.85468	4.00809e-15	3.59008e-14	down
TSKS	7.63689	-0.80543	0.193927	-4.15325	3.27782e-05	8.39632e-05	down
HTN1	0.503751	1.19114	0.509107	2.33967	0.019301	0.0318133	up
STAT5A	1350.65	-0.566485	0.0780221	-7.26057	3.85457e-13	2.71346e-12	down
GLIS2	840.998	-0.737482	0.116614	-6.32414	2.5464e-10	1.27214e-09	down
AHDC1	1360.32	-0.650055	0.0757162	-8.58542	9.05068e-18	1.14273e-16	down
IFI6	8647.84	1.48784	0.230007	6.46866	9.88773e-11	5.21946e-10	up
SIX1	2318.34	0.654062	0.113024	5.78694	7.16804e-09	2.98536e-08	up
RHOJ	507.676	-0.743189	0.115453	-6.43716	1.21732e-10	6.31819e-10	down
DLGAP5	133.147	1.6297	0.186224	8.75129	2.10928e-18	2.90162e-17	up
L3HYPDH	388.28	0.57845	0.0991168	5.83605	5.34542e-09	2.26708e-08	up
HSPA2	561.228	-0.70923	0.14011	-5.06195	4.14997e-07	1.36864e-06	down
PLEKHG3	1503.54	-0.987665	0.0923327	-10.6968	1.05344e-26	4.30432e-25	down
PZP	9.96498	0.529506	0.211485	2.50375	0.0122885	0.021014	up
AIF1L	1812.23	-1.63204	0.124073	-13.1539	1.61648e-39	2.08342e-37	down
CTAG2	4.09562	3.22475	0.97281	3.31488	0.00091683	0.00188228	up
ARMCX1	1114.43	-1.23861	0.158862	-7.79676	6.35169e-15	5.5369e-14	down
TMEM35	628.93	-1.93724	0.194584	-9.95577	2.37979e-23	6.35625e-22	down
NXF5	0.955865	1.08976	0.340994	3.19584	0.00139423	0.00278789	up
ZC4H2	452.689	-0.573105	0.120732	-4.74691	2.06547e-06	6.23275e-06	down
RGS13	38.9776	-1.19279	0.208494	-5.72097	1.05918e-08	4.3195e-08	down
OMD	286.272	-0.623505	0.166167	-3.75228	0.000175232	0.000402338	down
EDN2	190.248	-0.936658	0.196444	-4.76806	1.86013e-06	5.64506e-06	down
MASP1	2349.07	-1.40741	0.197571	-7.12359	1.05152e-12	7.02868e-12	down
ATP13A4	34.6885	-4.28715	0.242991	-17.6432	1.14699e-69	6.47849e-67	down
HRASLS	6.4224	-2.79705	0.361056	-7.74685	9.41972e-15	8.06464e-14	down
RAB3IP	2927.3	0.57856	0.0680326	8.50415	1.82926e-17	2.23609e-16	up
TAS2R4	17.845	0.653864	0.165975	3.93952	8.16452e-05	0.00019722	up
CRYGN	23.0988	-0.918805	0.187152	-4.90941	9.13526e-07	2.88732e-06	down
IDUA	1344.18	0.923944	0.110677	8.34813	6.93502e-17	7.85724e-16	up
FGFRL1	4606.4	1.63578	0.133277	12.2735	1.25674e-34	1.12778e-32	up
OR7C1	10.6882	-2.06158	0.246607	-8.35978	6.28358e-17	7.16142e-16	down
F2RL3	185.907	0.68363	0.190694	3.58495	0.000337145	0.000740708	up
PKMYT1	215.767	1.33383	0.163121	8.1769	2.91246e-16	3.02492e-15	up
WFIKKN1	105.241	1.10007	0.168374	6.53352	6.42422e-11	3.47523e-10	up
WDR24	1102.92	0.581945	0.0851129	6.83733	8.06834e-12	4.88014e-11	up
CHTF18	777.297	1.29726	0.119382	10.8665	1.6649e-27	7.48778e-26	up
GNG13	55.2461	2.79614	0.270065	10.3536	4.03045e-25	1.34143e-23	up
SMARCA4	9484.34	0.518283	0.0522274	9.92358	3.28734e-23	8.55421e-22	up
IL17B	36.4984	-0.620118	0.150082	-4.13188	3.59814e-05	9.16306e-05	down
EMC6	140.233	0.526556	0.104056	5.06033	4.18542e-07	1.37986e-06	up
TUBA4A	1783.17	-1.01222	0.132684	-7.62883	2.36895e-14	1.9326e-13	down
VIL1	5.29625	1.01244	0.269491	3.75684	0.00017207	0.000395505	up
PNKD	11766.5	0.518347	0.096373	5.37855	7.50897e-08	2.72646e-07	up
ZNF835	92.8093	-0.560146	0.159408	-3.51392	0.000441541	0.000951881	down
GNG11	992.564	-1.0472	0.118058	-8.87024	7.29885e-19	1.07408e-17	down
SHFM1	5122.3	0.66211	0.106312	6.228	4.72428e-10	2.28067e-09	up
POR	6504.19	-0.735136	0.0839794	-8.75377	2.0634e-18	2.84055e-17	down
FGL2	1035.35	-0.758869	0.13433	-5.6493	1.61104e-08	6.42274e-08	down
STEAP4	25253.1	0.858544	0.152927	5.61409	1.97601e-08	7.78564e-08	up
SGCE	709.971	-1.0653	0.118621	-8.98072	2.69004e-19	4.15603e-18	down
LRFN1	441.039	1.5827	0.105619	14.9851	9.19291e-51	2.20676e-48	up
SPINK2	336.648	-7.43954	0.330429	-22.5148	2.97429e-112	6.34647e-109	down
RASL11B	204.553	-1.93094	0.166322	-11.6097	3.68019e-31	2.34799e-29	down
PAICS	7770.33	0.717651	0.0743781	9.64868	4.97921e-22	1.10162e-20	up
KDR	1495.87	-0.818481	0.136228	-6.00819	1.87607e-09	8.43354e-09	down
PPAT	853.296	0.702131	0.0895364	7.84185	4.43964e-15	3.95082e-14	up
ADM2	2031.42	1.27627	0.128061	9.96614	2.1439e-23	5.75823e-22	up
SDF2L1	1672.74	0.529066	0.11943	4.42992	9.42671e-06	2.60288e-05	up
GNAZ	610.161	-1.80609	0.13955	-12.9423	2.59785e-38	3.15754e-36	down
MGAT3	94.0577	-0.819809	0.160359	-5.11234	3.18199e-07	1.06849e-06	down
ADORA2A	9.74028	0.615841	0.149905	4.10822	3.9872e-05	0.000100737	up
A4GALT	1475.94	-0.83093	0.109903	-7.56058	4.01267e-14	3.16205e-13	down
MCHR1	3.42932	-1.34591	0.230788	-5.83179	5.48366e-09	2.3211e-08	down
TPST2	1333.18	-0.700068	0.0984023	-7.11435	1.12444e-12	7.49525e-12	down
BAIAP2L2	320.315	2.21284	0.243427	9.09034	9.8731e-20	1.61777e-18	up
MPST	4440.05	0.863911	0.118369	7.29846	2.91076e-13	2.07492e-12	up
GALR3	6.0959	1.84636	0.240066	7.69105	1.45935e-14	1.21744e-13	up
C22orf23	116.051	-1.29047	0.103051	-12.5226	5.6165e-36	5.79889e-34	down
APOBEC3A	13.8105	-0.826369	0.233776	-3.53487	0.000407981	0.000884695	down
APOBEC3F	341.535	-1.11064	0.135966	-8.16854	3.12146e-16	3.22282e-15	down
KRT17	8723.3	-0.832085	0.242484	-3.43151	0.00060023	0.0012671	down
RNF112	190.738	-1.51537	0.198672	-7.62746	2.39419e-14	1.94905e-13	down
CPA4	7.01204	-0.783383	0.212557	-3.68552	0.000228237	0.000514021	down
DOCK4	1536.19	0.695551	0.106443	6.5345	6.3822e-11	3.45347e-10	up
CDHR3	149.328	0.55881	0.191677	2.91537	0.00355268	0.00665228	up
VGF	125.782	2.49806	0.251207	9.94422	2.67267e-23	7.07943e-22	up
PODXL	3107.46	-0.528613	0.103755	-5.0948	3.49117e-07	1.16579e-06	down
FOXP2	220.458	-1.28531	0.158237	-8.12267	4.5602e-16	4.62132e-15	down
STRIP2	81.0162	-0.891257	0.150282	-5.93058	3.01866e-09	1.31901e-08	down
FLNC	14892.8	-1.69414	0.188096	-9.00681	2.12144e-19	3.33935e-18	down
LRRC4	70.2177	-0.94122	0.191085	-4.92566	8.40767e-07	2.66966e-06	down
CCDC136	650.402	-0.938627	0.127644	-7.35351	1.93075e-13	1.40554e-12	down
IRF5	444.028	-1.39395	0.117786	-11.8346	2.58647e-32	1.81279e-30	down
LRRC17	154.827	-1.21243	0.124303	-9.75384	1.77616e-22	4.16984e-21	down
FEZF1	8.10804	3.09873	0.373876	8.28812	1.15052e-16	1.25751e-15	up
OPN1SW	122.993	-0.697028	0.104953	-6.64135	3.10823e-11	1.73923e-10	down
MRPS12	1640.45	0.581663	0.097305	5.97773	2.26262e-09	1.00419e-08	up
HOXD3	21.9712	-1.47364	0.161982	-9.0976	9.23522e-20	1.51843e-18	down
CHN1	714.544	-0.909424	0.122033	-7.4523	9.17249e-14	6.95414e-13	down
GAD1	101.635	1.16174	0.17277	6.72419	1.76573e-11	1.02228e-10	up
HOXD9	352.816	-0.610743	0.141542	-4.31491	1.5967e-05	4.28284e-05	down
HOXD10	270.694	-0.953631	0.172351	-5.53307	3.14667e-08	1.20833e-07	down
HOXD11	109.913	-1.29128	0.198338	-6.51049	7.49065e-11	4.02041e-10	down
HOXD13	395.834	-1.79872	0.190483	-9.44297	3.62365e-21	7.08642e-20	down
TWSG1	3886.04	-0.766364	0.0777323	-9.85901	6.26652e-23	1.57723e-21	down
ARHGAP22	158.418	-0.742833	0.132325	-5.61371	1.98038e-08	7.79648e-08	down
TMOD2	605.453	-1.0568	0.0997726	-10.5921	3.24375e-26	1.23597e-24	down
ELL3	111.094	1.30133	0.123996	10.495	9.11187e-26	3.24646e-24	up
ALDH1A2	1217.24	-1.68672	0.159509	-10.5744	3.91545e-26	1.47147e-24	down
ACKR4	12.2482	-1.90297	0.184489	-10.3148	6.0407e-25	1.96954e-23	down
PALLD	12578.3	-1.4939	0.130584	-11.4401	2.63529e-30	1.57658e-28	down
BBOX1	45.6164	-0.590998	0.231896	-2.54855	0.0108173	0.0187149	down
SERGEF	1847.5	0.677453	0.109666	6.17743	6.51528e-10	3.081e-09	up
SOX15	188.825	-1.40236	0.148629	-9.4353	3.8986e-21	7.5778e-20	down
FAM64A	100.824	1.53439	0.170999	8.97309	2.88311e-19	4.4228e-18	up
RPAIN	1688.05	0.539391	0.0695842	7.75162	9.07256e-15	7.77116e-14	up
AIPL1	0.877851	-0.716082	0.300304	-2.38452	0.0171013	0.0284908	down
CD68	23.7085	1.02411	0.161295	6.34932	2.16275e-10	1.08926e-09	up
TXNDC17	2521.42	0.657646	0.105042	6.26079	3.83031e-10	1.86884e-09	up
ATP1B2	250.802	-0.978503	0.140545	-6.96219	3.35027e-12	2.11919e-11	down
KLK14	227.491	2.14975	0.28055	7.66262	1.82173e-14	1.5073e-13	up
RIPK3	92.679	-0.874526	0.133491	-6.55122	5.70708e-11	3.10918e-10	down
AJUBA	822.172	-1.16846	0.120919	-9.66314	4.32385e-22	9.6217e-21	down
FOXA1	24856.8	0.911381	0.0964776	9.44656	3.50165e-21	6.86882e-20	up
EGLN3	539.25	-1.1199	0.144226	-7.76487	8.17311e-15	7.0321e-14	down
RNASE1	1772.56	-1.19365	0.123655	-9.65309	4.76955e-22	1.05767e-20	down
EPB41L4A	571.836	-0.557925	0.142967	-3.90246	9.52181e-05	0.000227887	down
CDO1	817.691	-2.29021	0.245096	-9.34412	9.26551e-21	1.73934e-19	down
QRICH2	383.677	1.06204	0.106803	9.94385	2.68256e-23	7.09585e-22	up
AANAT	3.79327	0.576545	0.202914	2.84132	0.00449266	0.00830305	up
ARHGEF6	685.259	-0.510446	0.107573	-4.74511	2.0839e-06	6.28639e-06	down
MAP7D3	309.08	-0.82403	0.102811	-8.01504	1.10103e-15	1.06359e-14	down
FGF13	2054.74	0.632241	0.1019	6.20454	5.48561e-10	2.62445e-09	up
CHRNA10	48.5866	0.65019	0.13753	4.72762	2.27162e-06	6.81095e-06	up
CDKN1C	958.736	-0.704639	0.115522	-6.09964	1.0631e-09	4.90174e-09	down
SGOL1	50.137	1.18958	0.183045	6.49885	8.09384e-11	4.32603e-10	up
RPS4Y1	21982.7	0.718996	0.11402	6.30589	2.86536e-10	1.42187e-09	up
CDH15	35.0676	1.37114	0.249496	5.49563	3.89314e-08	1.46999e-07	up
KLF16	1107.42	0.911571	0.0994194	9.16894	4.77675e-20	8.14679e-19	up
TMEM8A	7925.52	0.555965	0.0828415	6.71119	1.93037e-11	1.11391e-10	up
DOHH	873.744	0.663372	0.0955494	6.94271	3.84639e-12	2.41313e-11	up
SHC2	5169.37	1.08633	0.11696	9.28808	1.571e-20	2.85425e-19	up
SYT5	10.0791	0.852404	0.259087	3.29003	0.00100177	0.00204333	up
TNNI3	9.18244	1.3781	0.371248	3.71209	0.000205558	0.000465842	up
PRRG3	29.7782	-1.12086	0.206519	-5.42742	5.71759e-08	2.10871e-07	down
NXNL2	33.5391	-0.631684	0.137313	-4.60032	4.21835e-06	1.21947e-05	down
STARD8	517.111	-1.2324	0.133475	-9.23324	2.62569e-20	4.66455e-19	down
GDPD2	5.06163	-1.17053	0.175809	-6.65798	2.77612e-11	1.57079e-10	down
SAT1	29402.1	0.587801	0.114573	5.13036	2.89192e-07	9.75349e-07	up
TSPAN16	2.88866	1.13777	0.210745	5.39881	6.70851e-08	2.45438e-07	up
CNN1	25584.8	-1.5097	0.182286	-8.28202	1.21102e-16	1.31839e-15	down
THEM6	2867.77	0.535684	0.097305	5.5052	3.68741e-08	1.39947e-07	up
PVRL2	13152.5	0.719686	0.074677	9.63731	5.56276e-22	1.22088e-20	up
APOE	5621.67	1.69728	0.177507	9.56177	1.15762e-21	2.41117e-20	up
TOMM40	2906.93	0.523525	0.0736478	7.1085	1.17311e-12	7.80072e-12	up
APOC1	1122.07	2.29339	0.195389	11.7376	8.1795e-32	5.43526e-30	up
GADD45G	5483.21	0.993412	0.184031	5.39805	6.73681e-08	2.46379e-07	up
LRCH2	531.427	-1.31345	0.154279	-8.51352	1.68728e-17	2.07178e-16	down
DPP6	55.3065	-2.22821	0.27553	-8.08698	6.11633e-16	6.10489e-15	down
ACE2	41.4767	-1.44962	0.189242	-7.66018	1.85667e-14	1.53027e-13	down
FAM98C	1358.57	0.547569	0.0717136	7.63549	2.24959e-14	1.84148e-13	up
RPL36	41881.8	1.02801	0.121844	8.43711	3.25291e-17	3.86326e-16	up
NCAN	5.6898	0.636436	0.316275	2.01228	0.0441899	0.0677814	up
GTPBP3	976.458	0.560498	0.0622919	8.99794	2.29994e-19	3.59968e-18	up
NSUN5	1496.46	0.579213	0.0850944	6.80671	9.9859e-12	5.9704e-11	up
PGLS	3938.04	0.728929	0.104873	6.95061	3.63721e-12	2.28863e-11	up
LSM7	2265.52	0.836029	0.109128	7.66098	1.84523e-14	1.52281e-13	up
MAS1	8.71461	-1.07642	0.238104	-4.52082	6.16016e-06	1.74118e-05	down
ACTN4	18998.6	-0.521723	0.0555715	-9.38832	6.09644e-21	1.16494e-19	down
STK33	173.073	-1.23605	0.146619	-8.4303	3.44774e-17	4.077e-16	down
CACNG6	8.83318	0.924859	0.345891	2.67384	0.00749876	0.0133351	up
UNC13A	35.851	0.787205	0.20977	3.75271	0.000174932	0.000401793	up
PXDN	6552.47	0.694512	0.111187	6.24636	4.20121e-10	2.03995e-09	up
GDF15	21943.6	1.86157	0.188824	9.85879	6.28041e-23	1.57865e-21	up
KIAA1683	493.931	0.530896	0.1655	3.20783	0.0013374	0.00267983	up
TRPM4	28238.4	1.7208	0.13052	13.1842	1.08197e-39	1.42316e-37	up
SULT4A1	45.1455	2.29785	0.318129	7.22301	5.0851e-13	3.53435e-12	up
SAG	9.37184	-0.902591	0.206986	-4.36065	1.29678e-05	3.52141e-05	down
HELZ2	2747.56	0.745519	0.102784	7.25325	4.06881e-13	2.85903e-12	up
SAMD10	906.716	1.01541	0.086144	11.7874	4.53485e-32	3.06646e-30	up
TNNT3	105.447	-0.976058	0.373112	-2.61599	0.00889688	0.0156361	down
CYP2E1	156.678	-1.85543	0.181543	-10.2203	1.60768e-24	4.96366e-23	down
PNPLA7	4762.57	0.855723	0.108619	7.87819	3.32159e-15	2.99908e-14	up
MNX1	165.282	2.19987	0.260037	8.45985	2.67726e-17	3.2154e-16	up
GATA5	143.133	-1.54478	0.223436	-6.91375	4.71999e-12	2.93247e-11	down
RBBP8NL	584.266	0.593888	0.101047	5.87737	4.16846e-09	1.78925e-08	up
ASS1	4515.09	-1.22877	0.149491	-8.21968	2.04041e-16	2.16247e-15	down
PRDM12	8.7261	1.93044	0.213353	9.04807	1.45515e-19	2.34435e-18	up
FIBCD1	26.4342	0.751562	0.215771	3.48315	0.000495549	0.00106045	up
C16orf13	3517.69	1.02556	0.123015	8.33686	7.62909e-17	8.603e-16	up
TMEM160	216.507	0.920218	0.144318	6.37632	1.81394e-10	9.21559e-10	up
MAP3K10	979.65	0.571872	0.0761293	7.51186	5.82927e-14	4.49941e-13	up
SMPDL3B	1467.27	1.67861	0.134189	12.5093	6.6381e-36	6.74487e-34	up
[truncated: 4,629 more rows]
