# Supplementary material for: An Integrative Methylation‐Metabolism Gene Signature Defines Prognosis and Immunosuppressive Microenvironment in Prostate Cancer
Source: Chem Biol Drug Des. 2026 Jul 20;108(1):e70360. doi: 10.1111/cbdd.70360 (PMC13386026; doi:10.1111/cbdd.70360)
Supplement: Supplementary file 4 — Table S3: Differentially expressed genes between high and low amino acid metabolism‐related gene (AAMRG) score groups (DEGs2). [file CBDD-108-e70360-s001.xlsx]

## Sheet: Sheet 1
Table S3. Differentially expressed genes between high and low amino acid metabolism‑related gene (AAMRG) score groups (DEGs2)
Gene	baseMean	log2FoldChange	lfcSE	stat	pvalue	padj	sig
FGR	266.952	-0.659864	0.0684993	-9.63316	5.79225e-22	1.60951e-20	down
CFH	1135.48	-0.810127	0.0843959	-9.59913	8.06253e-22	2.17734e-20	down
CFTR	539.079	-0.848569	0.158771	-5.34462	9.06073e-08	3.92012e-07	down
TMEM176A	455.223	-0.930589	0.0833787	-11.161	6.32853e-29	4.72817e-27	down
CASP10	366.078	-0.560979	0.0789399	-7.10641	1.19101e-12	1.03571e-11	down
PLXND1	2134.69	-0.610848	0.0595051	-10.2655	1.00816e-24	3.95861e-23	down
CD38	2816.78	0.841138	0.166788	5.04315	4.57936e-07	1.79043e-06	up
HSPB6	3160.48	-0.786216	0.11982	-6.56165	5.32146e-11	3.70208e-10	down
SLC22A16	25.3006	0.548105	0.166764	3.28671	0.00101366	0.00226767	up
ARX	294.753	0.791401	0.158702	4.98669	6.1421e-07	2.34555e-06	up
CALCR	3.00637	-0.710212	0.136029	-5.22104	1.7792e-07	7.39127e-07	down
CCDC109B	228.393	-0.799276	0.0613211	-13.0343	7.81003e-39	5.99841e-36	down
MEOX1	188.658	-0.764398	0.0923012	-8.28156	1.21576e-16	1.75123e-15	down
MPO	8.87447	-0.615591	0.101024	-6.09351	1.10463e-09	6.33133e-09	down
ABCB4	51.5184	-0.667798	0.0687616	-9.71178	2.68594e-22	7.8617e-21	down
ITGAL	502.365	-1.0817	0.089302	-12.1128	9.03478e-34	1.67677e-31	down
CRLF1	198.94	-0.568169	0.112596	-5.04611	4.50906e-07	1.76583e-06	down
ABCC8	273.601	0.530194	0.122867	4.31519	1.59467e-05	4.88239e-05	up
TAC1	71.5844	-0.629589	0.152896	-4.11777	3.8256e-05	0.000109391	down
CX3CL1	3805.4	-0.726747	0.0856995	-8.48018	2.2485e-17	3.56805e-16	down
TNFRSF12A	917.008	-0.541435	0.105248	-5.14437	2.68417e-07	1.08663e-06	down
ALDH3B1	328.502	-0.711679	0.063071	-11.2838	1.57799e-29	1.31735e-27	down
CCL26	3.85776	-1.02524	0.151258	-6.77808	1.21787e-11	9.26842e-11	down
TBXA2R	94.9619	-0.608292	0.0780684	-7.79178	6.60709e-15	7.74497e-14	down
SCIN	1238.16	0.735111	0.131212	5.60246	2.11336e-08	1.00293e-07	up
UPP2	8.73585	-0.665905	0.128128	-5.19719	2.02326e-07	8.34107e-07	down
PROM1	328.024	-0.887764	0.158502	-5.60097	2.13152e-08	1.0103e-07	down
CEACAM21	31.3826	-0.891671	0.092577	-9.63166	5.87714e-22	1.63074e-20	down
SLC13A2	8.45356	-0.975879	0.201231	-4.84954	1.23749e-06	4.5019e-06	down
GAS7	723.49	-0.798922	0.0730272	-10.9401	7.41533e-28	4.57819e-26	down
MATK	583.051	0.904477	0.129014	7.0107	2.37133e-12	1.97965e-11	up
CEACAM7	8.30644	-1.86834	0.201289	-9.28189	1.66491e-20	3.89378e-19	down
CD79B	188.786	-1.15138	0.10759	-10.7016	1.00042e-26	5.06834e-25	down
SCN4A	22.4677	-0.879491	0.169261	-5.19605	2.03562e-07	8.38574e-07	down
TKTL1	4.02886	-0.613379	0.122998	-4.98689	6.1358e-07	2.34362e-06	down
FMO3	38.7311	-0.734721	0.0874361	-8.40295	4.35414e-17	6.68297e-16	down
E2F2	81.6139	-0.50989	0.0971949	-5.24605	1.55391e-07	6.51456e-07	down
SYN1	67.4862	-0.823104	0.0851571	-9.66571	4.21693e-22	1.19955e-20	down
CAMK1G	79.3094	-0.783598	0.0977954	-8.01263	1.12281e-15	1.45179e-14	down
TFAP2B	2.92498	-0.899991	0.207691	-4.33331	1.46884e-05	4.5212e-05	down
MGST1	6978.92	0.628976	0.0852295	7.3798	1.58532e-13	1.55067e-12	up
IL32	1054.56	-0.917457	0.0845891	-10.846	2.08259e-27	1.17486e-25	down
PAX7	2.16788	-1.8468	0.405521	-4.55413	5.26027e-06	1.73872e-05	down
TRAF3IP3	180.984	-1.17992	0.0878317	-13.4339	3.82824e-41	4.90041e-38	down
MLXIPL	104.936	-0.562409	0.106077	-5.30187	1.14621e-07	4.88859e-07	down
ETV7	165.026	-0.629946	0.0899479	-7.00346	2.49721e-12	2.07841e-11	down
HHATL	16.0183	-0.804549	0.173997	-4.62393	3.7654e-06	1.27377e-05	down
IFFO1	332.093	-0.774244	0.0696032	-11.1237	9.62232e-29	6.9458e-27	down
GIPR	90.9709	-0.66747	0.118198	-5.64704	1.63234e-08	7.9008e-08	down
STAB1	1597.43	-0.661801	0.0650951	-10.1667	2.79235e-24	1.0232e-22	down
CD4	1102.57	-0.879401	0.0760652	-11.5611	6.48403e-31	6.99437e-29	down
BTK	155.317	-0.934771	0.0748489	-12.4888	8.59821e-36	3.17489e-33	down
FYN	687.259	-0.755145	0.0629641	-11.9933	3.85453e-33	6.1166e-31	down
FMO1	24.349	-0.580551	0.0995476	-5.8319	5.48005e-09	2.84847e-08	down
MRC2	3174.44	-0.618049	0.0689985	-8.95743	3.32321e-19	6.53844e-18	down
SLC6A7	4.65636	-0.531628	0.149743	-3.55027	0.000384834	0.000924575	down
PLAUR	453.924	-0.592275	0.0917439	-6.45574	1.07689e-10	7.15481e-10	down
DCN	10314.9	-0.636703	0.0980917	-6.4909	8.53274e-11	5.77095e-10	down
ZBTB32	37.2779	-0.536737	0.0866502	-6.1943	5.85464e-10	3.48465e-09	down
TYROBP	951.325	-0.657754	0.0741928	-8.86547	7.61811e-19	1.45403e-17	down
GABRA3	6.00276	-0.718001	0.196769	-3.64895	0.000263311	0.000651944	down
CD22	166.038	-1.2534	0.111894	-11.2018	3.99734e-29	3.12003e-27	down
LTF	41108.4	-1.12374	0.220763	-5.09026	3.57577e-07	1.42003e-06	down
NR1H4	14.0605	-0.840424	0.213458	-3.93718	8.24447e-05	0.000222241	down
CLDN11	437.254	-0.65925	0.08701	-7.57671	3.54432e-14	3.77033e-13	down
GPRC5A	2293.13	-0.806282	0.114538	-7.03944	1.93008e-12	1.6333e-11	down
CD6	250.691	-1.15355	0.0944005	-12.2198	2.43748e-34	5.14307e-32	down
ACPP	265394	0.817973	0.112148	7.2937	3.01554e-13	2.83136e-12	up
MTMR11	267.772	-0.744401	0.0635553	-11.7126	1.09805e-31	1.35957e-29	down
WAS	308.598	-0.862864	0.0671358	-12.8525	8.32489e-38	4.99519e-35	down
DPEP1	29.233	-0.92411	0.168189	-5.49447	3.91892e-08	1.7848e-07	down
STMN4	5.88485	-0.845034	0.160005	-5.28129	1.28277e-07	5.4408e-07	down
ISL1	315.829	-0.55358	0.0830208	-6.66796	2.59376e-11	1.88219e-10	down
CHDH	3055.65	0.620729	0.0629524	9.86028	6.1875e-23	1.93181e-21	up
CLCA4	93.84	-0.892713	0.210544	-4.24002	2.23498e-05	6.66054e-05	down
SLC38A5	154.187	-0.522097	0.0912621	-5.72086	1.05989e-08	5.28869e-08	down
CNTN1	1364.36	-0.603917	0.102244	-5.90664	3.49152e-09	1.86847e-08	down
PHLDB1	2188.66	-0.578966	0.0614846	-9.41643	4.66685e-21	1.16374e-19	down
MARCO	44.2956	-0.595263	0.145028	-4.10446	4.05257e-05	0.000115358	down
CYP24A1	115.337	-1.36248	0.183694	-7.41715	1.19667e-13	1.19238e-12	down
CD74	46677.1	-0.765489	0.0723383	-10.5821	3.60908e-26	1.69433e-24	down
HGF	430.799	-0.770039	0.103377	-7.44881	9.41884e-14	9.5235e-13	down
SAMD4A	1048.64	-0.578576	0.0727499	-7.95295	1.82125e-15	2.30216e-14	down
RUNX3	317.175	-0.882571	0.0841556	-10.4874	9.87437e-26	4.3787e-24	down
SERPINB1	991.512	-0.827026	0.0804597	-10.2788	8.78514e-25	3.47085e-23	down
CPS1	199.204	1.28048	0.183958	6.96073	3.38512e-12	2.76703e-11	up
FHL1	8561.06	-0.880634	0.113459	-7.76168	8.3813e-15	9.68871e-14	down
BIRC3	1402.97	-0.885526	0.0868765	-10.1929	2.13259e-24	7.93562e-23	down
PLEKHO1	2118.15	-0.571071	0.0752664	-7.58733	3.2656e-14	3.4906e-13	down
EHD2	3653.23	-0.635216	0.0761191	-8.34503	7.11947e-17	1.06465e-15	down
HSD17B6	3678.75	0.897885	0.152927	5.87134	4.32296e-09	2.28036e-08	up
TYMP	1302.81	-0.688481	0.0831784	-8.27716	1.26151e-16	1.81304e-15	down
VIM	15720.3	-0.669526	0.063167	-10.5993	3.00187e-26	1.42319e-24	down
AGPAT4	241.426	-0.633817	0.0692104	-9.15782	5.29546e-20	1.16203e-18	down
SLAMF7	252.038	-1.18168	0.104097	-11.3517	7.27212e-30	6.43465e-28	down
MIPEP	4790.91	0.601833	0.134112	4.48753	7.20522e-06	2.33419e-05	up
SH2D2A	99.7376	-0.89689	0.089039	-10.073	7.2724e-24	2.55746e-22	down
TNFRSF1B	1181.9	-0.771371	0.0656877	-11.743	7.67193e-32	9.75554e-30	down
ARNTL2	158.652	-0.900055	0.0822638	-10.9411	7.33198e-28	4.54134e-26	down
IBSP	4.61158	-1.67914	0.301919	-5.56157	2.67353e-08	1.24598e-07	down
MUSK	4.42559	-1.46596	0.188583	-7.77358	7.62991e-15	8.87353e-14	down
ARHGAP31	712.947	-0.586459	0.0653636	-8.97226	2.90492e-19	5.79806e-18	down
GAB2	830.012	-0.640073	0.0565107	-11.3266	9.6915e-30	8.38227e-28	down
MYOC	167.833	-0.952337	0.147946	-6.43705	1.21821e-10	8.0298e-10	down
STAP1	138.98	0.697914	0.184613	3.78042	0.000156565	0.000402599	up
TIMP2	11574.7	-0.665297	0.0651539	-10.2112	1.76749e-24	6.65444e-23	down
MYOM2	245.533	-0.526556	0.10713	-4.91513	8.87245e-07	3.29771e-06	down
OTC	1.86766	-0.761935	0.291086	-2.61756	0.00885616	0.0164535	down
USP2	128.012	-0.818401	0.105257	-7.77528	7.52823e-15	8.76058e-14	down
HOXC8	8.93369	-0.764256	0.178973	-4.27022	1.95276e-05	5.8788e-05	down
VCAN	2055.23	-1.1487	0.113827	-10.0916	6.01655e-24	2.13933e-22	down
MSR1	458.263	-0.645346	0.0816736	-7.90152	2.75513e-15	3.40639e-14	down
DNAH5	2546.82	0.668343	0.10955	6.10082	1.05524e-09	6.05733e-09	up
C6	22.5333	-0.637187	0.162273	-3.92663	8.61426e-05	0.000231461	down
RAI14	1759.57	-0.5046	0.0544622	-9.26514	1.94816e-20	4.51227e-19	down
BEST2	2.38047	-0.669282	0.17071	-3.92058	8.83351e-05	0.000236889	down
ZPBP	3.56618	0.544411	0.150364	3.62062	0.000293903	0.000721086	up
LCP2	576.2	-0.894123	0.0739267	-12.0947	1.12632e-33	2.00246e-31	down
EPHA3	1986.42	-0.66158	0.0964834	-6.85693	7.0358e-12	5.53665e-11	down
PREX2	398.847	-0.687512	0.0810765	-8.4798	2.25577e-17	3.5737e-16	down
CP	1417.06	-1.25496	0.14239	-8.81357	1.21223e-18	2.25107e-17	down
ROS1	11.1125	-0.739176	0.181367	-4.07557	4.59012e-05	0.000129458	down
HDAC9	1258.56	-0.829911	0.121392	-6.83664	8.1073e-12	6.33055e-11	down
TNFRSF17	15.3955	-1.73415	0.159364	-10.8817	1.40927e-27	8.2498e-26	down
LMO3	372.005	-0.747634	0.10495	-7.12373	1.05044e-12	9.20143e-12	down
GUCA1A	1.31079	-1.09337	0.17904	-6.10688	1.01595e-09	5.84577e-09	down
ADAMTS6	43.9146	-0.949018	0.103233	-9.19294	3.8225e-20	8.45574e-19	down
TNFRSF9	42.9835	-1.25588	0.112857	-11.1281	9.1604e-29	6.66844e-27	down
LTBP1	5790.93	-0.713875	0.0727338	-9.8149	9.71371e-23	2.96052e-21	down
ELN	4757.62	-0.873797	0.0840282	-10.3988	2.50955e-25	1.0637e-23	down
FOXP3	121.961	-0.635683	0.069692	-9.12132	7.42122e-20	1.5939e-18	down
DKK3	3892.92	-0.610736	0.089054	-6.85805	6.98089e-12	5.49795e-11	down
SLC4A8	80.5508	-0.809629	0.085909	-9.42426	4.33148e-21	1.08575e-19	down
LAMC3	737.344	-0.51344	0.0970544	-5.29023	1.22164e-07	5.19411e-07	down
TNIP3	8.31375	-0.959031	0.124677	-7.69213	1.44702e-14	1.62102e-13	down
POLQ	71.1015	-0.535509	0.106767	-5.01569	5.28442e-07	2.03952e-06	down
CYBA	1266.35	-0.704298	0.0835754	-8.42709	3.54359e-17	5.47829e-16	down
ALX4	85.1819	-0.750039	0.171188	-4.38138	1.17931e-05	3.69034e-05	down
METTL24	48.1469	-0.617045	0.101691	-6.06784	1.2964e-09	7.35367e-09	down
MCF2L2	77.7607	-0.611507	0.0953399	-6.41397	1.41777e-10	9.24684e-10	down
LY75	138.985	-0.939432	0.0840616	-11.1755	5.37369e-29	4.09445e-27	down
CBLN4	7.14672	-0.814599	0.179651	-4.53435	5.77811e-06	1.89878e-05	down
CHRDL2	407.054	-1.16794	0.123806	-9.43362	3.96175e-21	1.00092e-19	down
RELT	124.127	-0.761606	0.0723131	-10.5321	6.14784e-26	2.78407e-24	down
ITIH4	17.6857	-0.642574	0.0900697	-7.13418	9.73641e-13	8.57957e-12	down
ITIH1	4.89959	-0.622437	0.203927	-3.05225	0.00227136	0.00475494	down
TRAF1	565.833	-0.674472	0.0588849	-11.4541	2.2435e-30	2.22049e-28	down
SERPINB3	63.7959	-0.806849	0.201125	-4.01168	6.02893e-05	0.000166491	down
MSH4	7.20356	-0.703611	0.128429	-5.47862	4.28668e-08	1.94215e-07	down
F7	19.0121	-0.553103	0.122525	-4.5142	6.35575e-06	2.07758e-05	down
PRDM1	506.928	-0.795555	0.0943621	-8.43087	3.43095e-17	5.32129e-16	down
ATP2B4	4591.53	-0.501126	0.0881422	-5.68543	1.30484e-08	6.41923e-08	down
YIPF1	5435.77	0.588659	0.0478667	12.2979	9.29832e-35	2.31866e-32	up
SLC2A3	1543.73	-0.534407	0.0994708	-5.3725	7.76521e-08	3.39249e-07	down
STYK1	1376.72	0.5084	0.0581416	8.74417	2.24651e-18	4.03888e-17	up
CREB3L3	1.64172	-0.798607	0.218511	-3.65477	0.000257412	0.000638741	down
COL11A1	62.7261	-1.1883	0.172931	-6.87156	6.35056e-12	5.03041e-11	down
LZTS1	298.995	-0.595742	0.0735382	-8.10112	5.44575e-16	7.30704e-15	down
PRDM6	200.186	-0.673733	0.0952224	-7.07537	1.49052e-12	1.27928e-11	down
LTK	21.373	-0.778035	0.114759	-6.77972	1.20409e-11	9.16725e-11	down
SEZ6	32.8238	-0.771391	0.138238	-5.58018	2.40276e-08	1.13105e-07	down
SLC6A16	94.6886	-0.531961	0.0835277	-6.36867	1.9067e-10	1.21589e-09	down
TSPAN32	38.72	-0.736677	0.0786004	-9.37244	7.08772e-21	1.73144e-19	down
WISP2	293.821	-1.22105	0.164237	-7.43469	1.04814e-13	1.05148e-12	down
SNCAIP	301.939	-0.856227	0.0954907	-8.9666	3.05804e-19	6.09101e-18	down
BCAS1	4189	0.601833	0.0915457	6.57413	4.89394e-11	3.41953e-10	up
CHI3L2	320.402	-0.621615	0.172453	-3.60456	0.000312687	0.000763856	down
CALCRL	851.735	-0.586696	0.0864932	-6.78315	1.17586e-11	8.97719e-11	down
GLP2R	6.17217	-0.557219	0.133199	-4.18335	2.8724e-05	8.37937e-05	down
ANKRD44	437.961	-0.698785	0.0617169	-11.3224	1.0163e-29	8.75064e-28	down
PDIA5	6018.65	0.572431	0.0484506	11.8147	3.27577e-32	4.46086e-30	up
PRKCQ	92.8849	-1.15305	0.10941	-10.5388	5.72201e-26	2.6097e-24	down
TIE1	959.114	-0.510878	0.0636019	-8.03243	9.55571e-16	1.24393e-14	down
ASPM	165.21	-0.594616	0.111487	-5.33349	9.63421e-08	4.15327e-07	down
CD84	301.17	-1.01247	0.0933506	-10.8459	2.08648e-27	1.17486e-25	down
SPI1	473.636	-0.751514	0.0683623	-10.9931	4.12483e-28	2.6667e-26	down
CLDN18	7.27545	-1.40666	0.130565	-10.7737	4.58351e-27	2.43116e-25	down
KIF26A	108.662	-0.530276	0.0780762	-6.79177	1.10764e-11	8.49354e-11	down
CACNB1	308.757	-0.846706	0.0795434	-10.6446	1.84809e-26	9.05234e-25	down
ACSL4	1065.39	-0.589625	0.0674775	-8.7381	2.37061e-18	4.25005e-17	down
STON1_GTF2A1L	12.0409	-0.611782	0.13545	-4.51665	6.28251e-06	2.05503e-05	down
RASGRP2	424.135	-0.693285	0.0804125	-8.62161	6.60175e-18	1.11487e-16	down
TRPC7	16.601	1.04681	0.194016	5.39549	6.83387e-08	3.00983e-07	up
KCNAB2	642.508	-0.510352	0.0479668	-10.6397	1.9478e-26	9.4923e-25	down
ABCC9	609.757	-0.649547	0.0928314	-6.99705	2.61403e-12	2.16999e-11	down
GAL	192.149	0.654163	0.124167	5.26842	1.37601e-07	5.80932e-07	up
CLEC2D	303.087	-0.903284	0.077128	-11.7115	1.11289e-31	1.36106e-29	down
RAB27A	5926.76	0.734818	0.0914137	8.03838	9.10332e-16	1.19231e-14	up
GUCY2C	31.8978	-0.813728	0.117212	-6.94233	3.85675e-12	3.13387e-11	down
SCT	9.75872	-1.0146	0.156529	-6.48186	9.05988e-11	6.0846e-10	down
SPTB	112.013	-0.768946	0.126536	-6.07691	1.22521e-09	6.98079e-09	down
DAPP1	141.675	-1.24042	0.108401	-11.443	2.55048e-30	2.48588e-28	down
FGF10	90.1236	-0.567754	0.122085	-4.65047	3.31183e-06	1.1317e-05	down
FSTL3	1205.06	-0.659313	0.0703143	-9.37665	6.80996e-21	1.66783e-19	down
ST6GALNAC1	2062.07	0.671044	0.110621	6.06615	1.31011e-09	7.42488e-09	up
CNGB1	3.32898	-0.590561	0.158323	-3.7301	0.000191405	0.000484788	down
ST6GALNAC2	374.414	-0.564374	0.0942188	-5.99003	2.09799e-09	1.15525e-08	down
CHAT	4.93365	-0.653216	0.328345	-1.98942	0.0466549	0.0735244	down
CAMK2A	28.0441	-0.986059	0.1417	-6.95876	3.43279e-12	2.80242e-11	down
OSBPL3	224.867	-0.756187	0.0798293	-9.47254	2.73108e-21	6.97332e-20	down
EPHA8	37.6628	0.698838	0.158033	4.4221	9.77463e-06	3.09656e-05	up
TRPM5	9.79175	-0.626068	0.146541	-4.27232	1.93452e-05	5.82938e-05	down
VASH1	517.891	-0.539845	0.0610125	-8.84811	8.90149e-19	1.68061e-17	down
LMCD1	1025.72	-0.819441	0.0727389	-11.2655	1.94227e-29	1.58023e-27	down
RDH11	82478.7	0.714805	0.0822865	8.68679	3.72834e-18	6.51391e-17	up
LIMS2	3063.07	-0.539495	0.0960606	-5.61619	1.95216e-08	9.32192e-08	down
ASIC4	8.93234	-0.882668	0.123928	-7.12242	1.06051e-12	9.28535e-12	down
SPEG	1422.33	-0.610657	0.0951382	-6.41863	1.37502e-10	8.99552e-10	down
TRHDE	101.232	-0.667116	0.115715	-5.76517	8.1575e-09	4.13605e-08	down
FCGR2B	103.052	-0.812013	0.0938247	-8.65458	4.9475e-18	8.50465e-17	down
STK10	777.608	-0.545472	0.0516905	-10.5526	4.93847e-26	2.27394e-24	down
MRVI1	2841.95	-0.70942	0.0911203	-7.78553	6.94229e-15	8.1082e-14	down
CYP2W1	58.2122	-0.541192	0.145427	-3.7214	0.000198121	0.000500476	down
GSDMB	435.458	-0.58428	0.0903543	-6.46654	1.00269e-10	6.69195e-10	down
CD5L	1.84217	-0.894068	0.294208	-3.0389	0.00237442	0.0049518	down
IGF2BP2	105.201	-1.09063	0.0960178	-11.3587	6.71626e-30	6.06247e-28	down
ST6GAL1	16046.2	0.553772	0.112187	4.93617	7.96729e-07	2.97974e-06	up
TBX21	30.9967	-1.0733	0.0930829	-11.5305	9.25791e-31	9.87562e-29	down
FRY	1402.03	-0.705153	0.0648958	-10.8659	1.67513e-27	9.62997e-26	down
GLI2	200.901	-0.706782	0.0801739	-8.81562	1.19021e-18	2.21232e-17	down
NOTCH3	4200.97	-0.595574	0.0633274	-9.40468	5.21865e-21	1.29295e-19	down
NTN4	3152.71	-0.522696	0.0867101	-6.02808	1.65918e-09	9.25297e-09	down
NUAK1	866.9	-0.744662	0.0772563	-9.63884	5.48025e-22	1.53168e-20	down
IPCEF1	148.487	-0.557699	0.0747234	-7.46351	8.42459e-14	8.5452e-13	down
SLC12A1	34.5975	-0.524046	0.189837	-2.7605	0.00577134	0.0111305	down
TXK	32.3238	-0.633415	0.0784813	-8.07091	6.97782e-16	9.25284e-15	down
WSCD2	283.032	-0.582443	0.115033	-5.06326	4.12141e-07	1.62362e-06	down
TTC38	4203.08	0.529485	0.047288	11.197	4.21721e-29	3.25199e-27	up
CACNG4	1837.56	0.61593	0.135646	4.54071	5.60661e-06	1.84748e-05	up
FSCN1	712.439	-0.703904	0.0644069	-10.929	8.37547e-28	5.12157e-26	down
PLD1	360.876	-0.523706	0.0791701	-6.61495	3.71683e-11	2.62958e-10	down
ATP12A	160.668	-1.40684	0.220275	-6.38673	1.69476e-10	1.08979e-09	down
ARHGAP15	198.037	-0.9944	0.074413	-13.3633	9.91259e-41	1.1196e-37	down
ICAM3	41.2689	-1.07628	0.101069	-10.649	1.76169e-26	8.65123e-25	down
MCAM	3932.33	-0.57157	0.0794375	-7.19521	6.23624e-13	5.62434e-12	down
NMRK2	18.9646	-1.0552	0.168747	-6.25318	4.02187e-10	2.45311e-09	down
ACTL6B	4.6115	-0.683079	0.174338	-3.91813	8.9239e-05	0.000239246	down
PPP1R12B	11334.1	-0.516786	0.0815685	-6.33561	2.36398e-10	1.48725e-09	down
CAPN6	328.454	-0.632544	0.146035	-4.33145	1.48132e-05	4.5567e-05	down
DCX	4.12078	-1.08655	0.192053	-5.65755	1.53545e-08	7.46197e-08	down
APBB1IP	250.375	-0.91635	0.0755216	-12.1336	7.00743e-34	1.33217e-31	down
ACTN2	185.603	-1.21789	0.209582	-5.81103	6.20881e-09	3.20471e-08	down
FBLN1	14590	-0.623138	0.0946987	-6.58022	4.69757e-11	3.2931e-10	down
ITGA8	2414.89	-0.846459	0.121018	-6.99451	2.66182e-12	2.2068e-11	down
CST7	146.431	-0.95708	0.0911991	-10.4944	9.16518e-26	4.09257e-24	down
AMPH	68.2905	-0.514151	0.086863	-5.9191	3.23703e-09	1.73809e-08	down
LAMP3	407.867	-1.34563	0.11606	-11.5943	4.40409e-31	4.88803e-29	down
FAP	241.819	-0.906493	0.103646	-8.74606	2.20934e-18	3.97578e-17	down
RBFOX1	39.1819	-0.854483	0.157199	-5.4357	5.45828e-08	2.44185e-07	down
EDN1	445.469	-0.651139	0.112113	-5.80789	6.3264e-09	3.2619e-08	down
ADCYAP1R1	60.9629	-0.614912	0.128763	-4.77553	1.79237e-06	6.38046e-06	down
FGF20	5.05229	-1.07233	0.161602	-6.63561	3.2317e-11	2.30676e-10	down
P2RY10	40.1921	-1.44056	0.130893	-11.0057	3.58824e-28	2.33552e-26	down
ITM2A	870.69	-0.578783	0.116339	-4.97497	6.52575e-07	2.4817e-06	down
MYH7B	127.013	-0.640514	0.12611	-5.07903	3.79374e-07	1.50286e-06	down
BPIFB2	640.415	0.571502	0.160941	3.551	0.000383769	0.000922478	up
RUNX1T1	212.517	-0.708879	0.080297	-8.82821	1.06367e-18	1.98866e-17	down
CDH17	63.5407	-1.27554	0.137521	-9.27523	1.77238e-20	4.12502e-19	down
SP140	89.4003	-1.42159	0.100725	-14.1136	3.13331e-45	1.50407e-41	down
TNS1	18780.4	-0.573191	0.0893874	-6.41244	1.43213e-10	9.33727e-10	down
DUSP13	7.91566	-0.671417	0.282959	-2.37284	0.0176519	0.0307843	down
EPB41L2	1390.04	-0.68203	0.0701003	-9.72934	2.2605e-22	6.64685e-21	down
MOXD1	1866.66	-0.881668	0.09025	-9.76917	1.52693e-22	4.55259e-21	down
PTPRH	19.7328	-1.14381	0.125162	-9.13862	6.32531e-20	1.37701e-18	down
SCTR	3.47279	-0.622146	0.150675	-4.12907	3.64234e-05	0.000104445	down
SLC4A4	20160.5	0.560259	0.113127	4.95246	7.32809e-07	2.7622e-06	up
COL5A3	418.927	-0.664789	0.0802203	-8.28705	1.16093e-16	1.67476e-15	down
CXCL2	468.359	-1.01112	0.181646	-5.56641	2.60034e-08	1.21512e-07	down
COL4A4	453.268	-0.54311	0.0882553	-6.15385	7.56231e-10	4.44048e-09	down
IMPG2	14.8683	-0.522297	0.0904563	-5.77403	7.73977e-09	3.94718e-08	down
ARG2	6159.47	0.69183	0.104063	6.64821	2.96672e-11	2.12949e-10	up
MEF2C	1039.95	-0.824205	0.0852373	-9.66954	4.06211e-22	1.16239e-20	down
PTPRC	1090.59	-1.14541	0.104994	-10.9093	1.0409e-27	6.22627e-26	down
CACNA1S	26.4435	-1.89501	0.358315	-5.28867	1.23207e-07	5.23617e-07	down
IL12RB2	10.3262	-0.827779	0.1002	-8.2613	1.441e-16	2.05867e-15	down
SMARCD3	1152.01	-0.543195	0.0715943	-7.58712	3.27091e-14	3.49304e-13	down
FYB	491.62	-1.06448	0.0931883	-11.4229	3.21174e-30	3.06809e-28	down
PGR	462.469	-0.589721	0.0988726	-5.96446	2.4545e-09	1.34156e-08	down
COL19A1	13.855	-1.10796	0.204803	-5.40986	6.3075e-08	2.79442e-07	down
KCNK2	43.7305	-1.20407	0.132286	-9.10195	8.87208e-20	1.8843e-18	down
SERTAD4	360.771	-0.520254	0.0874342	-5.95024	2.67753e-09	1.45682e-08	down
TRAF5	564.46	-0.580609	0.0668949	-8.67942	3.97791e-18	6.92474e-17	down
OPRK1	543.05	-0.56823	0.154867	-3.66916	0.000243353	0.000605655	down
SEMA5B	63.7336	-0.651434	0.097258	-6.698	2.11291e-11	1.56038e-10	down
TRPM3	33.3109	-0.867007	0.120586	-7.18995	6.48145e-13	5.83178e-12	down
EPYC	4.17738	-1.09401	0.196617	-5.56418	2.63385e-08	1.22868e-07	down
GSTP1	4793.42	-0.549707	0.101494	-5.41614	6.09005e-08	2.70432e-07	down
COL16A1	3937.21	-0.685277	0.0722681	-9.48243	2.48426e-21	6.35157e-20	down
APOB	33.7483	-0.624339	0.14875	-4.19725	2.70176e-05	7.91886e-05	down
FCN1	132.262	-0.513504	0.123448	-4.15967	3.18706e-05	9.21747e-05	down
MECOM	601.416	-0.817073	0.0786963	-10.3826	2.97524e-25	1.2419e-23	down
OVGP1	460.461	0.503867	0.0888627	5.67018	1.42652e-08	6.97705e-08	up
ABCB1	533.36	-0.505508	0.0794707	-6.36094	2.00525e-10	1.27366e-09	down
WNT11	334.853	-0.646483	0.128534	-5.02967	4.91323e-07	1.90892e-06	down
NME8	12.2966	-0.954699	0.0990671	-9.63689	5.5853e-22	1.55877e-20	down
HBQ1	7.05731	0.633693	0.186128	3.4046	0.000662605	0.00153082	up
CEACAM6	217.794	-1.2602	0.142299	-8.85597	8.29572e-19	1.57397e-17	down
HSD17B2	39.2884	-1.06415	0.147623	-7.20858	5.65381e-13	5.12312e-12	down
MYBPC2	44.3752	-1.42584	0.181587	-7.85209	4.0916e-15	4.91325e-14	down
NOX4	124.898	-0.945818	0.114764	-8.24144	1.70148e-16	2.40575e-15	down
TRIP6	2012.43	-0.589989	0.0782333	-7.5414	4.64956e-14	4.88917e-13	down
ADAMTS2	727.68	-0.940331	0.0929271	-10.119	4.54968e-24	1.63592e-22	down
TMPRSS11E	127.443	0.689927	0.15783	4.37133	1.23489e-05	3.85171e-05	up
MMP2	5403.59	-0.840138	0.0794113	-10.5796	3.70625e-26	1.73148e-24	down
LPCAT2	708.167	-0.587563	0.0674796	-8.70728	3.11266e-18	5.50841e-17	down
GNAO1	441.937	-0.583293	0.0962946	-6.05738	1.38356e-09	7.79281e-09	down
NID2	355.83	-0.566073	0.0952737	-5.94154	2.82351e-09	1.53018e-08	down
PTHLH	85.9515	-0.622891	0.0924827	-6.73522	1.63685e-11	1.22055e-10	down
PHACTR3	11.0593	-0.557354	0.130938	-4.25663	2.07535e-05	6.21763e-05	down
CASS4	70.2533	-0.57906	0.0735909	-7.86864	3.58515e-15	4.34861e-14	down
DNMT3B	119.525	-0.622165	0.0781197	-7.96425	1.66231e-15	2.11098e-14	down
REM1	85.8772	-0.718783	0.0789064	-9.10932	8.29029e-20	1.76672e-18	down
SLC15A1	143.952	0.710976	0.16421	4.32968	1.49323e-05	4.58965e-05	up
TMEM40	76.7847	-0.691832	0.148789	-4.64977	3.32312e-06	1.13475e-05	down
SMOX	2361.79	0.613493	0.0792552	7.74074	9.88437e-15	1.13511e-13	up
SIGLEC1	203.575	-0.993015	0.0960509	-10.3384	4.72277e-25	1.93352e-23	down
SIRPG	62.6692	-1.29788	0.108202	-11.995	3.77511e-33	6.0405e-31	down
P2RX7	179.135	-0.612813	0.06549	-9.35736	8.17503e-21	1.98443e-19	down
OAS1	1186.84	-0.609728	0.102603	-5.94262	2.805e-09	1.521e-08	down
RPH3A	5.97421	-0.751232	0.160505	-4.68042	2.86289e-06	9.90101e-06	down
TBX5	136.305	-0.678849	0.141556	-4.79564	1.62157e-06	5.80351e-06	down
FXYD5	1374.66	-0.775115	0.06753	-11.4781	1.69982e-30	1.73608e-28	down
HEPH	975.72	-0.682557	0.0849453	-8.03526	9.33806e-16	1.22139e-14	down
KCNH4	15.1242	-0.518259	0.102828	-5.04004	4.65437e-07	1.81576e-06	down
LAG3	187.612	-0.729554	0.088691	-8.2258	1.93893e-16	2.72743e-15	down
ARHGAP4	777.019	-0.703831	0.0681676	-10.325	5.43132e-25	2.19551e-23	down
LTBP4	12690.1	-0.550284	0.0812353	-6.77396	1.25306e-11	9.51365e-11	down
RGS1	2370.64	-0.836046	0.0946935	-8.82897	1.05645e-18	1.97901e-17	down
IRAK3	379.409	-0.567623	0.0781441	-7.2638	3.76367e-13	3.49112e-12	down
LYZ	2546.61	-0.59766	0.128096	-4.66571	3.07553e-06	1.05849e-05	down
P3H2	4586.68	0.536373	0.149468	3.58854	0.000332533	0.000809351	up
FLT3LG	91.393	-0.683778	0.0728929	-9.38058	6.56081e-21	1.60886e-19	down
CD209	90.5031	-0.665963	0.0978403	-6.80663	9.99121e-12	7.7293e-11	down
PLEKHG2	864.373	-0.534397	0.0606349	-8.81335	1.21457e-18	2.25324e-17	down
LAMB4	15.2491	-0.616469	0.15905	-3.87595	0.000106208	0.000281632	down
LAMB1	3325.13	-0.720139	0.0764021	-9.42564	4.27477e-21	1.07294e-19	down
SLC26A3	164.222	0.639357	0.201236	3.17715	0.00148732	0.00322762	up
SMPX	20.1457	-1.39448	0.218138	-6.39267	1.63018e-10	1.05073e-09	down
TF	428.35	-0.66942	0.135403	-4.94392	7.65661e-07	2.87643e-06	down
MYO15A	44.6497	-0.547156	0.0726557	-7.5308	5.04297e-14	5.27684e-13	down
APOH	29.7187	-1.40606	0.40845	-3.44242	0.000576539	0.00134493	down
NLRP1	984.49	-0.834293	0.072726	-11.4717	1.82947e-30	1.84883e-28	down
ZFHX4	371.144	-0.592607	0.104544	-5.66848	1.44068e-08	7.04241e-08	down
ESR1	701.799	-0.738141	0.0914002	-8.07592	6.69673e-16	8.91087e-15	down
ANGPT2	356.092	-0.604255	0.0983144	-6.14614	7.93902e-10	4.64323e-09	down
CD200	398.874	-0.78555	0.0851608	-9.22431	2.8539e-20	6.44678e-19	down
CCDC80	3364.44	-0.990024	0.0944214	-10.4852	1.01062e-25	4.46092e-24	down
MYH7	1035.7	-2.2458	0.369089	-6.08472	1.16695e-09	6.66667e-09	down
CEBPE	2.80258	-0.657512	0.113992	-5.76803	8.02013e-09	4.07393e-08	down
TGM1	117.69	-0.523991	0.103907	-5.04291	4.58512e-07	1.79232e-06	down
DAZL	2.94718	-1.54524	0.176277	-8.76597	1.8517e-18	3.3765e-17	down
CAPN3	51.7084	-0.796735	0.110587	-7.20459	5.82178e-13	5.26538e-12	down
COL9A3	145.787	-0.531675	0.107926	-4.92631	8.37951e-07	3.12782e-06	down
TEKT2	44.7204	-0.978862	0.134712	-7.26635	3.69326e-13	3.43078e-12	down
UNC13D	346.463	-0.783011	0.0640686	-12.2214	2.38808e-34	5.09484e-32	down
DPYSL2	1798.92	-0.678801	0.0628605	-10.7985	3.4976e-27	1.90247e-25	down
VNN3	20.0133	-1.10758	0.165451	-6.69434	2.16654e-11	1.59508e-10	down
GABRP	770.026	-1.24228	0.14772	-8.40969	4.11083e-17	6.32468e-16	down
KRT31	3.92051	-1.20529	0.401271	-3.00369	0.00266724	0.00550567	down
FMO2	330.611	-0.961136	0.110145	-8.72613	2.63524e-18	4.68946e-17	down
NXPE1	15.3562	-1.01475	0.161945	-6.26601	3.70414e-10	2.27376e-09	down
PTGS1	782.475	-1.02198	0.112773	-9.06229	1.27743e-19	2.63741e-18	down
SH2D3C	469.478	-0.589539	0.0644556	-9.14643	5.88443e-20	1.2854e-18	down
NANS	11484	0.510578	0.0621238	8.21871	2.05699e-16	2.88294e-15	up
SEMA4G	1654.14	0.836214	0.118371	7.06436	1.61364e-12	1.37827e-11	up
CYP26A1	7.49194	-1.12417	0.190676	-5.8957	3.73098e-09	1.9883e-08	down
SORBS1	6797.04	-0.559825	0.0996961	-5.61532	1.96204e-08	9.35979e-08	down
CRTAC1	117.669	-0.7204	0.117146	-6.14958	7.76905e-10	4.55075e-09	down
MYO3A	7.57433	-0.838709	0.147189	-5.69818	1.2109e-08	5.99393e-08	down
TREM2	267.474	-0.587959	0.0905541	-6.49291	8.41959e-11	5.70245e-10	down
FKBP5	15766.4	0.560269	0.0732842	7.64515	2.087e-14	2.28803e-13	up
NCR2	0.325382	-0.611246	0.279642	-2.18582	0.0288289	0.0478885	down
MLN	0.861469	-0.787078	0.245922	-3.20052	0.0013718	0.00299829	down
IL12RB1	85.3367	-0.950261	0.0811347	-11.7121	1.10459e-31	1.35957e-29	down
PRTFDC1	152.778	-0.588503	0.0773108	-7.61218	2.69521e-14	2.91718e-13	down
STX1B	57.2928	-0.603226	0.0740352	-8.14783	3.70513e-16	5.04555e-15	down
EFNA2	12.6519	-0.917743	0.174022	-5.27372	1.33688e-07	5.65404e-07	down
MMP11	410.637	-0.713564	0.110205	-6.47486	9.4903e-11	6.35367e-10	down
P2RX6	30.6199	-0.821797	0.126918	-6.47501	9.48049e-11	6.34932e-10	down
DERL3	281.573	-0.50409	0.108686	-4.63803	3.51749e-06	1.19602e-05	down
SLC7A4	341.078	0.842438	0.175069	4.81204	1.49395e-06	5.37246e-06	up
OSM	62.5975	-0.695766	0.130517	-5.33083	9.77622e-08	4.20976e-07	down
SUSD2	624.654	-0.660288	0.0977779	-6.75294	1.44877e-11	1.08706e-10	down
GGT5	1724.02	-0.688101	0.0704038	-9.77364	1.4611e-22	4.37669e-21	down
UPB1	13.0088	-0.545748	0.0811488	-6.72528	1.7525e-11	1.30375e-10	down
PRODH	38.217	-0.504482	0.114211	-4.4171	1.00033e-05	3.16266e-05	down
CYTH4	322.889	-0.830237	0.073124	-11.3538	7.09899e-30	6.31054e-28	down
MFNG	313.052	-0.672067	0.0612086	-10.9799	4.77253e-28	3.07508e-26	down
LGALS2	74.9582	-0.960341	0.109529	-8.76795	1.81942e-18	3.3208e-17	down
SH3BP1	423.011	-0.64665	0.0651394	-9.92717	3.17126e-23	1.02684e-21	down
SEZ6L	87.803	-1.31376	0.164266	-7.99774	1.26719e-15	1.62861e-14	down
LGALS1	6335.48	-0.689538	0.0877685	-7.85633	3.95558e-15	4.76182e-14	down
GCAT	3369.63	0.532669	0.066995	7.95088	1.8519e-15	2.33475e-14	up
GGTLC2	4.41313	0.782236	0.162365	4.81778	1.45167e-06	5.22957e-06	up
SLC5A4	29.7877	-0.731761	0.119812	-6.10756	1.01163e-09	5.82265e-09	down
DMC1	17.9058	-0.518008	0.0803744	-6.44494	1.15645e-10	7.64636e-10	down
HMOX1	480.275	-0.631108	0.081508	-7.74289	9.71805e-15	1.11734e-13	down
APOBEC3H	18.3196	-0.980677	0.0967413	-10.1371	3.7813e-24	1.3777e-22	down
CACNA1I	13.4383	-0.915565	0.130189	-7.03257	2.02767e-12	1.70985e-11	down
GRAP2	138.092	-0.575052	0.0876837	-6.55826	5.4441e-11	3.78465e-10	down
NCF4	180.615	-0.866054	0.0747295	-11.5892	4.67614e-31	5.16015e-29	down
CSF2RB	284.515	-1.08361	0.094693	-11.4434	2.53879e-30	2.48588e-28	down
KCTD17	355.99	-0.675931	0.0720345	-9.38344	6.38545e-21	1.56987e-19	down
IL2RB	383.147	-1.03675	0.0963988	-10.7548	5.62548e-27	2.95123e-25	down
CERK	831.459	-0.659382	0.0658406	-10.0148	1.31202e-23	4.43523e-22	down
MLC1	91.413	-1.14964	0.15854	-7.2514	4.12489e-13	3.80779e-12	down
CTSG	58.0827	-0.565695	0.148933	-3.79833	0.000145675	0.000377019	down
GZMH	74.353	-0.683761	0.0972035	-7.03433	2.00224e-12	1.69063e-11	down
GZMB	71.4618	-0.579851	0.113548	-5.10664	3.27942e-07	1.31074e-06	down
TRIM9	30.0825	-0.693957	0.0960252	-7.22682	4.94441e-13	4.51654e-12	down
GNPNAT1	3207.25	0.53747	0.0494879	10.8606	1.7754e-27	1.013e-25	up
LRRC74A	1.57648	-0.64966	0.163035	-3.98479	6.75386e-05	0.00018452	down
RIN3	758.121	-0.582608	0.0603751	-9.6498	4.92494e-22	1.3886e-20	down
DHRS7	33675.8	0.595964	0.0708172	8.41553	3.91133e-17	6.03224e-16	up
ASB2	750.352	-0.596425	0.101446	-5.87925	4.12118e-09	2.17931e-08	down
SERPINA4	44.9419	-0.764156	0.26414	-2.89299	0.00381591	0.00763778	down
TCL1A	19.0112	-2.06647	0.215172	-9.60382	7.70385e-22	2.09818e-20	down
BDKRB1	11.979	-0.65261	0.1076	-6.06516	1.31826e-09	7.46666e-09	down
PAPLN	640.01	-0.742244	0.0712239	-10.4213	1.98277e-25	8.51702e-24	down
DHRS2	133.181	-1.25958	0.160866	-7.83004	4.87732e-15	5.80951e-14	down
REC8	383.925	-0.525723	0.0785659	-6.69149	2.20912e-11	1.62332e-10	down
NFATC4	942.664	-0.548431	0.0736635	-7.44509	9.68816e-14	9.77322e-13	down
MMP9	656.928	-0.880453	0.132209	-6.65953	2.74698e-11	1.98512e-10	down
CD40	628.476	-0.582681	0.0810586	-7.1884	6.55556e-13	5.89295e-12	down
SGK2	73.6878	-1.26648	0.133112	-9.51436	1.82836e-21	4.75052e-20	down
MYBL2	381.563	-0.700472	0.114557	-6.1146	9.67974e-10	5.58644e-09	down
R3HDML	0.33906	-0.872817	0.37538	-2.32515	0.0200637	0.0345696	down
HNF4A	2.95858	-0.617687	0.213036	-2.89945	0.00373813	0.00749575	down
SLA2	80.0767	-0.852929	0.0704496	-12.1069	9.70588e-34	1.75814e-31	down
NFATC2	577.367	-0.749088	0.0753487	-9.94162	2.74319e-23	8.97308e-22	down
SALL4	72.3296	-1.05351	0.111802	-9.42299	4.38422e-21	1.09754e-19	down
DOK5	37.5056	-0.998671	0.0966701	-10.3307	5.11763e-25	2.07596e-23	down
TUBB1	7.20926	-0.521749	0.107404	-4.85784	1.18675e-06	4.3288e-06	down
HRH3	23.3158	0.591078	0.139531	4.23617	2.27361e-05	6.76413e-05	up
NTSR1	2.70424	-0.720176	0.167937	-4.28837	1.79992e-05	5.45761e-05	down
SLC17A9	72.2086	-0.989709	0.0759895	-13.0243	8.90341e-39	6.10551e-36	down
BIRC7	11.0689	-0.601822	0.140361	-4.28769	1.80544e-05	5.47132e-05	down
NKAIN4	8.94428	-0.696511	0.140402	-4.96082	7.01967e-07	2.6569e-06	down
COL20A1	3.28386	-0.844296	0.187039	-4.514	6.36153e-06	2.07911e-05	down
CHRNA4	6.9448	-0.815986	0.172921	-4.71884	2.37188e-06	8.29402e-06	down
PTK6	792.943	-0.706464	0.127502	-5.5408	3.01101e-08	1.39514e-07	down
ISM1	74.8209	-1.00221	0.107287	-9.3414	9.5073e-21	2.29622e-19	down
SEL1L2	12.1494	-0.951633	0.120048	-7.92708	2.24367e-15	2.80655e-14	down
RASSF2	1090.05	-0.768908	0.069651	-11.0394	2.46544e-28	1.65521e-26	down
ANGPT4	17.128	-0.566324	0.102074	-5.54817	2.88676e-08	1.34047e-07	down
MYLK2	10.2983	-1.53949	0.187556	-8.20819	2.24556e-16	3.14035e-15	down
SIRPB1	32.5315	-0.825619	0.123449	-6.68794	2.26341e-11	1.66004e-10	down
PDYN	0.641227	0.841707	0.271142	3.10431	0.00190727	0.0040497	up
MYL9	51263.3	-0.569664	0.11326	-5.02969	4.91266e-07	1.90892e-06	down
HCK	342.608	-0.74659	0.0740112	-10.0875	6.27333e-24	2.22651e-22	down
TLDC2	42.2911	-0.95087	0.0862496	-11.0246	2.90691e-28	1.92468e-26	down
SAMHD1	2544.62	-0.650109	0.053542	-12.142	6.3234e-34	1.21416e-31	down
BPI	26.3261	-0.620207	0.104481	-5.93609	2.91907e-09	1.57707e-08	down
WFDC2	1948.01	-0.532079	0.139684	-3.80915	0.000139446	0.000361921	down
PPP1R16B	242.552	-1.15846	0.101572	-11.4053	3.9358e-30	3.66851e-28	down
FAM83D	606.315	-0.855994	0.111324	-7.68921	1.48051e-14	1.65275e-13	down
EPPIN	0.890493	-0.648257	0.250904	-2.58368	0.00977513	0.018011	down
SYNDIG1	114.529	-0.765042	0.0978744	-7.81657	5.42803e-15	6.42959e-14	down
TNNC2	68.3378	-1.0798	0.146159	-7.38783	1.49247e-13	1.46799e-12	down
CDH20	9.18404	-0.823304	0.132967	-6.19177	5.94915e-10	3.53542e-09	down
MYOM1	390.863	-0.880118	0.123399	-7.13229	9.87115e-13	8.68634e-12	down
MXRA5	2241.99	-0.706862	0.0831979	-8.49615	1.95977e-17	3.13058e-16	down
VSIG1	13.5573	-1.03397	0.112698	-9.17471	4.52806e-20	9.97056e-19	down
RHOXF1	6.36734	-0.716426	0.141349	-5.06849	4.00989e-07	1.58293e-06	down
ATP1B4	9.62729	-1.09766	0.3076	-3.56847	0.000359069	0.000869309	down
TLR8	49.141	-0.842041	0.108508	-7.76017	8.48174e-15	9.79891e-14	down
GLRA2	0.791984	-0.506817	0.228401	-2.21898	0.0264879	0.0444031	down
CACNA1F	7.85085	-0.964254	0.109298	-8.82227	1.12164e-18	2.09093e-17	down
PLS3	1257.4	-0.716633	0.0655248	-10.9368	7.68423e-28	4.71389e-26	down
ELF4	436.261	-0.759393	0.0751028	-10.1114	4.91879e-24	1.75876e-22	down
KCND1	124.81	-0.706528	0.0592227	-11.93	8.2564e-33	1.24828e-30	down
PIM2	656.084	-0.58935	0.0615915	-9.56869	1.08273e-21	2.88342e-20	down
RS1	8.47747	-0.584106	0.142454	-4.10031	4.12593e-05	0.000117262	down
RAB40AL	1.84198	-0.705611	0.141478	-4.98743	6.11882e-07	2.33759e-06	down
GATA1	6.16087	-0.52438	0.099807	-5.25394	1.48876e-07	6.25507e-07	down
SMS	25857	0.723189	0.112987	6.40063	1.5474e-10	1.00343e-09	up
BRS3	0.817003	-1.62905	0.261026	-6.24096	4.34881e-10	2.64246e-09	down
VGLL1	56.6307	-1.07359	0.146415	-7.33252	2.25862e-13	2.16191e-12	down
CD40LG	43.8036	-1.37556	0.117719	-11.6851	1.51898e-31	1.82287e-29	down
TIMP1	10891	-0.689269	0.0860811	-8.0072	1.17349e-15	1.51345e-14	down
GABRE	651.593	-0.980337	0.133514	-7.34255	2.09559e-13	2.01792e-12	down
SRPX2	186.499	-0.912613	0.0832292	-10.9651	5.62672e-28	3.60129e-26	down
CENPI	53.1257	-0.511303	0.0943866	-5.41712	6.05679e-08	2.69142e-07	down
DRP2	150.674	-0.690625	0.0884715	-7.80619	5.89442e-15	6.93636e-14	down
KIAA0226L	127.676	-0.881579	0.0851694	-10.3509	4.14624e-25	1.71209e-23	down
NALCN	59.0435	-0.765901	0.12008	-6.37828	1.79092e-10	1.14701e-09	down
FGF14	49.395	-0.773183	0.112277	-6.88639	5.7224e-12	4.55538e-11	down
HTR2A	16.4595	-1.55786	0.1312	-11.874	1.61621e-32	2.35098e-30	down
TNFSF13B	161.629	-1.03018	0.0774077	-13.3085	2.06564e-40	2.20346e-37	down
MLNR	4.98131	-0.624289	0.159188	-3.9217	8.79265e-05	0.000235859	down
KLF5	2161.98	-0.5078	0.0815174	-6.22935	4.68376e-10	2.83343e-09	down
FGF9	15.2616	-1.13408	0.119508	-9.48956	2.32003e-21	5.94752e-20	down
SGCG	46.3921	-0.72987	0.147064	-4.96294	6.94324e-07	2.62901e-06	down
DGKH	412.527	-0.686764	0.0755844	-9.08606	1.0269e-19	2.15256e-18	down
IRG1	0.368322	-0.750306	0.289502	-2.59171	0.00955005	0.0176267	down
MEDAG	115.207	-0.961333	0.116812	-8.22978	1.87559e-16	2.64221e-15	down
OLFM4	6137.36	-1.2582	0.212556	-5.91937	3.23178e-09	1.73576e-08	down
MSLN	158.431	-1.05361	0.16636	-6.33331	2.39961e-10	1.50818e-09	down
CORO1A	1176.51	-0.973119	0.0883124	-11.0191	3.09279e-28	2.03372e-26	down
GDPD3	101.958	-0.85643	0.0819227	-10.4541	1.40298e-25	6.10854e-24	down
ELMO3	2909.71	0.554966	0.0628841	8.82521	1.09251e-18	2.0406e-17	up
ZNF423	492.754	-0.559038	0.0791539	-7.06267	1.6333e-12	1.39258e-11	down
CCL22	149.894	-1.01944	0.103589	-9.84124	7.47803e-23	2.31217e-21	down
CCL17	22.4512	-1.25541	0.135248	-9.28229	1.65882e-20	3.88427e-19	down
ESRP2	4472.69	0.519135	0.0492548	10.5398	5.66358e-26	2.5892e-24	up
FA2H	367.07	0.68027	0.079316	8.5767	9.76332e-18	1.61191e-16	up
MON1B	12099.5	0.66705	0.125056	5.334	9.60711e-08	4.14437e-07	up
WFDC1	1827.32	-0.774304	0.10014	-7.73225	1.05666e-14	1.20624e-13	down
SEC14L5	200.556	0.531281	0.107223	4.95493	7.23571e-07	2.73006e-06	up
FOXF1	1023.64	-0.604193	0.0927842	-6.51181	7.42525e-11	5.07736e-10	down
SLC7A5	859.099	-0.525702	0.103677	-5.07057	3.96632e-07	1.56702e-06	down
MEFV	19.6753	-0.685067	0.0905732	-7.56368	3.91824e-14	4.15658e-13	down
SALL1	48.12	-0.68686	0.142223	-4.82945	1.36908e-06	4.95154e-06	down
QPRT	252.739	-0.665691	0.0984544	-6.76142	1.3665e-11	1.03097e-10	down
PYCARD	399.572	-0.629632	0.0894781	-7.03672	1.9682e-12	1.66335e-11	down
IL21R	59.9831	-1.26875	0.102297	-12.4026	2.53047e-35	7.83672e-33	down
CORO2B	101.905	-0.559075	0.0774686	-7.2168	5.32247e-13	4.84115e-12	down
RASL12	1664.4	-0.603346	0.0964212	-6.2574	3.91443e-10	2.39213e-09	down
IGDCC4	40.7142	-1.12248	0.114922	-9.76735	1.55466e-22	4.62807e-21	down
ATP8B4	625.919	0.558049	0.143148	3.89841	9.68247e-05	0.000258069	up
OCA2	22.2881	-0.736378	0.119972	-6.1379	8.36198e-10	4.87723e-09	down
SCG3	64.4463	-0.714087	0.145651	-4.90273	9.45151e-07	3.49737e-06	down
RHOV	744.849	-0.754439	0.110964	-6.79893	1.05398e-11	8.11449e-11	down
RP1	2.63239	-0.633196	0.264825	-2.391	0.0168027	0.0294343	down
CA2	118.14	-0.525618	0.125992	-4.17185	3.02142e-05	8.77276e-05	down
TRPA1	4.20344	-1.82324	0.169283	-10.7704	4.75116e-27	2.51314e-25	down
CALB1	7.81882	-0.809899	0.121115	-6.68702	2.27764e-11	1.66919e-10	down
LAPTM4B	2018.29	-0.651367	0.0684914	-9.51021	1.90274e-21	4.9273e-20	down
PLAT	4755.09	-0.677554	0.133405	-5.07894	3.79544e-07	1.50322e-06	down
DKK4	10.6588	-1.87896	0.211785	-8.87199	7.18499e-19	1.37273e-17	down
WISP1	120.205	-0.691471	0.0854714	-8.09009	5.96219e-16	7.95553e-15	down
STMN2	129.934	-1.4779	0.178236	-8.29181	1.11541e-16	1.61515e-15	down
TRPS1	1362.18	-0.5194	0.0681253	-7.62419	2.45575e-14	2.66701e-13	down
NEFM	46.6335	-0.980357	0.183269	-5.34927	8.83091e-08	3.82586e-07	down
TULP2	8.87355	-0.55633	0.0998351	-5.57249	2.5112e-08	1.17805e-07	down
MAP4K1	222.308	-1.05408	0.0815281	-12.929	3.08622e-38	1.97528e-35	down
LHB	2.94245	-0.828	0.14526	-5.70012	1.19722e-08	5.92926e-08	down
KCNA7	4.11274	-0.962159	0.181286	-5.3074	1.11202e-07	4.75333e-07	down
CKM	321.186	-0.946039	0.202905	-4.66246	3.12451e-06	1.07381e-05	down
SLC17A7	13.2233	-0.681534	0.0945088	-7.21133	5.5407e-13	5.02537e-12	down
CD37	551.41	-1.06401	0.0862548	-12.3357	5.82168e-35	1.58453e-32	down
AMH	111.559	-0.855106	0.172478	-4.95776	7.13095e-07	2.69477e-06	down
LYL1	152.429	-0.676413	0.0765455	-8.83675	9.85414e-19	1.85318e-17	down
RETN	3.35821	-0.545054	0.181726	-2.99932	0.00270581	0.00557629	down
FCER2	19.4938	-1.82917	0.188397	-9.70914	2.75648e-22	8.05588e-21	down
IL4I1	137.273	-0.814698	0.0929533	-8.76459	1.8745e-18	3.41159e-17	down
NOVA2	121.301	-0.607527	0.0702206	-8.6517	5.0739e-18	8.69081e-17	down
KIR3DX1	1.26031	-1.08	0.176269	-6.12702	8.95399e-10	5.19256e-09	down
LILRB1	127.243	-0.897057	0.0790419	-11.3491	7.4904e-30	6.5974e-28	down
LILRA1	31.105	-0.67252	0.0851431	-7.8987	2.81821e-15	3.47321e-14	down
TNNT1	323.285	-1.58256	0.285371	-5.54562	2.92921e-08	1.35887e-07	down
RASAL3	308.445	-0.904276	0.07696	-11.75	7.06573e-32	9.04461e-30	down
EPHX3	51.4822	-0.904798	0.115186	-7.8551	3.99444e-15	4.80258e-14	down
SYDE1	665.598	-0.62992	0.0696781	-9.04043	1.56055e-19	3.2013e-18	down
CASP14	12.451	-0.911043	0.197386	-4.61555	3.92064e-06	1.32163e-05	down
EBI3	84.6162	-0.890064	0.0807262	-11.0257	2.8725e-28	1.90847e-26	down
FSD1	13.1704	-1.00275	0.0985719	-10.1728	2.62194e-24	9.6444e-23	down
OVOL3	2.81	-0.577876	0.134358	-4.301	1.70027e-05	5.17794e-05	down
CLIP3	1370.81	-0.753642	0.0853274	-8.83236	1.02493e-18	1.92372e-17	down
TGFB1	1636.97	-0.622556	0.0608031	-10.2389	1.32765e-24	5.07813e-23	down
CEACAM4	11.6175	-0.831589	0.115159	-7.22122	5.15222e-13	4.69297e-12	down
SIGLEC8	74.3456	-0.635795	0.0912169	-6.97015	3.16613e-12	2.5991e-11	down
CD79A	217.382	-1.88662	0.152746	-12.3514	4.78695e-35	1.35168e-32	down
NKG7	152.034	-0.891812	0.0956696	-9.32178	1.14401e-20	2.72534e-19	down
ICAM5	18.1278	-0.56927	0.101586	-5.60382	2.09684e-08	9.95586e-08	down
CD33	65.3976	-0.667495	0.0679942	-9.81694	9.51874e-23	2.90571e-21	down
CEACAM5	160.334	-1.82553	0.192473	-9.48459	2.43333e-21	6.22965e-20	down
ATP1A3	37.8173	-0.693833	0.117931	-5.8834	4.01927e-09	2.12894e-08	down
CCDC114	52.6285	-0.887048	0.137731	-6.44046	1.19113e-10	7.86479e-10	down
SIGLEC6	22.5733	-0.69268	0.12255	-5.65224	1.58367e-08	7.68461e-08	down
SIGLEC5	9.01637	-0.648093	0.10182	-6.36508	1.95194e-10	1.24392e-09	down
HAS1	6.4445	-0.918682	0.163722	-5.61124	2.00885e-08	9.56883e-08	down
PLEKHA4	1200.91	-0.533607	0.0727018	-7.33967	2.14125e-13	2.05674e-12	down
LILRB5	62.0931	-0.690559	0.0975598	-7.07831	1.4592e-12	1.25473e-11	down
JAK3	393.343	-1.14957	0.0804952	-14.2813	2.86406e-46	2.74964e-42	down
SLC5A5	21.1299	-1.22404	0.159527	-7.67292	1.68125e-14	1.86599e-13	down
ARRDC2	1596.03	-0.557184	0.0654172	-8.51738	1.63198e-17	2.63769e-16	down
PDE4C	54.591	-0.68624	0.0827906	-8.28886	1.14336e-16	1.65314e-15	down
COMP	3196.46	-1.00328	0.155498	-6.45202	1.1037e-10	7.32282e-10	down
UPK1A	245.47	-0.722804	0.164472	-4.39468	1.10935e-05	3.48391e-05	down
ATP4A	1.33087	-1.1089	0.213487	-5.19421	2.0559e-07	8.46745e-07	down
GAPDHS	1.08338	-1.01263	0.238537	-4.24516	2.18433e-05	6.51971e-05	down
HAMP	32.388	-0.543072	0.108005	-5.02822	4.95041e-07	1.92154e-06	down
HPN	14852.2	0.760764	0.0826424	9.20549	3.40103e-20	7.62889e-19	up
PBX4	63.2645	-0.73505	0.0832554	-8.82886	1.05748e-18	1.97901e-17	down
PIK3CG	97.2998	-1.04006	0.114168	-9.10995	8.24168e-20	1.75832e-18	down
DNAH11	81.1629	-0.703258	0.117486	-5.98589	2.15215e-09	1.1827e-08	down
DFNA5	333.728	-0.64366	0.0625064	-10.2975	7.23131e-25	2.91087e-23	down
TFEC	103.173	-1.07246	0.0922995	-11.6193	3.28803e-31	3.71373e-29	down
CAV2	1039.46	-0.523952	0.0760724	-6.88755	5.6761e-12	4.5204e-11	down
MET	968.685	-0.773942	0.0886052	-8.73473	2.44241e-18	4.36655e-17	down
WNT2	264.493	-0.842273	0.151641	-5.5544	2.78569e-08	1.29511e-07	down
HOXA2	29.444	-0.625534	0.0809501	-7.72741	1.09759e-14	1.24851e-13	down
VIPR2	225.921	-0.507042	0.104448	-4.8545	1.20688e-06	4.39889e-06	down
CPVL	697.219	-0.602371	0.0732305	-8.22569	1.94076e-16	2.728e-15	down
NOD1	298.726	-0.510147	0.0497234	-10.2597	1.07051e-24	4.18632e-23	down
CRHR2	9.09554	-0.5348	0.119818	-4.46344	8.06547e-06	2.58972e-05	down
CCL24	13.7247	-0.625314	0.175608	-3.56086	0.000369642	0.000891533	down
HYAL4	1.60176	-1.50775	0.223018	-6.76067	1.37355e-11	1.03588e-10	down
TFR2	19.8266	-0.537826	0.0893061	-6.02228	1.71974e-09	9.56289e-09	down
FSCN3	4.37159	-0.614194	0.103632	-5.92667	3.09136e-09	1.6636e-08	down
PCOLCE	2448.25	-0.707509	0.075376	-9.38641	6.20829e-21	1.53024e-19	down
SERPINE1	2189.4	-0.525493	0.138973	-3.78126	0.000156038	0.000401566	down
MOGAT3	1.6926	-0.776	0.211738	-3.66491	0.000247427	0.000614929	down
MYL10	2.67592	-0.667842	0.171161	-3.90183	9.5467e-05	0.000254769	down
SFRP4	4091.76	-1.04517	0.122819	-8.50985	1.74162e-17	2.80075e-16	down
MEOX2	51.2343	-0.901594	0.124968	-7.21459	5.40948e-13	4.91331e-12	down
POU6F2	9.67306	-0.840643	0.213628	-3.93508	8.3169e-05	0.000224036	down
RARRES2	2225.24	-0.787109	0.103741	-7.58728	3.26682e-14	3.4906e-13	down
AHR	1909.9	-0.526373	0.0872448	-6.0333	1.60648e-09	8.97468e-09	down
TMEM176B	1056.5	-0.644383	0.0890154	-7.23901	4.51976e-13	4.14837e-12	down
GLI3	681.097	-0.500532	0.0748588	-6.68635	2.28803e-11	1.67553e-10	down
AEBP1	14763	-0.910185	0.0812705	-11.1995	4.1026e-29	3.17637e-27	down
MYL7	1.08958	-0.834876	0.222306	-3.75553	0.000172978	0.000441552	down
GCK	17.1018	-0.725213	0.0938264	-7.7293	1.08139e-14	1.23154e-13	down
SLC1A1	1069.87	0.686794	0.0933315	7.35865	1.85774e-13	1.80153e-12	up
OGN	1451.29	-0.548687	0.10569	-5.19145	2.08657e-07	8.58459e-07	down
ASPN	734.759	-0.960925	0.104401	-9.20414	3.44422e-20	7.71674e-19	down
ECM2	573.616	-0.705862	0.074669	-9.45321	3.28588e-21	8.34552e-20	down
TNFSF8	52.8559	-0.993793	0.0988078	-10.0578	8.48452e-24	2.94064e-22	down
DNM1	368.297	-0.774253	0.067278	-11.5083	1.1987e-30	1.25772e-28	down
ENG	4888.47	-0.512561	0.0602457	-8.50784	1.77198e-17	2.8448e-16	down
RLN2	265.822	0.577254	0.181619	3.17839	0.00148097	0.00321566	up
RLN1	3955.1	1.64209	0.24507	6.70049	2.07717e-11	1.53517e-10	up
KCNT1	15.7804	-0.68499	0.121628	-5.63182	1.78317e-08	8.56396e-08	down
CA9	17.8877	-0.652656	0.115483	-5.65152	1.59036e-08	7.71515e-08	down
TYRP1	49.2817	-0.537922	0.177032	-3.03856	0.0023771	0.00495686	down
LHX3	0.742261	-1.1838	0.283511	-4.17552	2.97313e-05	8.64038e-05	down
GLIS3	345.286	-0.514638	0.0808794	-6.36304	1.97801e-10	1.25844e-09	down
PTGDS	8835.6	-0.525464	0.122346	-4.29489	1.74781e-05	5.31175e-05	down
PDLIM1	3431.37	-0.546252	0.0731128	-7.47136	7.93715e-14	8.08286e-13	down
DNTT	0.431375	-0.689382	0.29828	-2.31119	0.0208223	0.0357482	down
GATA3	527.458	-0.712079	0.122144	-5.82985	5.54759e-09	2.87977e-08	down
ATRNL1	227.173	-0.616406	0.115479	-5.33782	9.40699e-08	4.06627e-07	down
RASSF4	633.698	-0.715064	0.0574803	-12.4402	1.58177e-35	5.14774e-33	down
CXCL12	1562.71	-0.527789	0.0906004	-5.82546	5.69565e-09	2.95414e-08	down
PALD1	518.06	-0.628343	0.0756887	-8.30167	1.02657e-16	1.49214e-15	down
UNC5B	1246.74	-0.51493	0.0802186	-6.41908	1.37098e-10	8.97455e-10	down
CDH23	137.477	-0.6192	0.0864009	-7.1666	7.6886e-13	6.85052e-12	down
C10orf54	1525.06	-0.657647	0.0675872	-9.73034	2.23849e-22	6.59222e-21	down
SPOCK2	1515.04	-1.08812	0.0922052	-11.801	3.85509e-32	5.14038e-30	down
ACTA2	45683.4	-0.555059	0.0970374	-5.72005	1.06491e-08	5.30964e-08	down
TLX1	3.08528	-0.546914	0.210881	-2.59348	0.00950107	0.017543	down
FGF8	1.27099	-0.876872	0.215429	-4.07035	4.69431e-05	0.000132067	down
PITX3	1.32126	-0.993886	0.267153	-3.72029	0.000198996	0.00050262	down
SH3PXD2A	2624.1	-0.546708	0.0630331	-8.67334	4.19623e-18	7.27182e-17	down
MAP3K8	236.309	-0.855493	0.079607	-10.7465	6.15844e-27	3.20456e-25	down
DKK1	276.473	-0.813381	0.152103	-5.34758	8.91399e-08	3.85838e-07	down
EBF3	141.443	-0.602263	0.0840213	-7.16797	7.61162e-13	6.79093e-12	down
SORCS1	79.9975	-0.591148	0.116041	-5.0943	3.50039e-07	1.39269e-06	down
KRT23	630.443	-0.709382	0.156797	-4.52421	6.06204e-06	1.98698e-05	down
CRYBA1	2.45046	-0.887716	0.154574	-5.74299	9.30165e-09	4.684e-08	down
CSF3	85.6487	-0.640006	0.232974	-2.74712	0.00601213	0.0115543	down
RGS9	150.385	-0.992572	0.107217	-9.25764	2.08993e-20	4.80873e-19	down
ASPA	110.383	-0.637826	0.117996	-5.40547	6.46392e-08	2.8591e-07	down
SEPT4	240.244	-0.651583	0.0573405	-11.3634	6.36212e-30	5.78953e-28	down
HOXB6	37.4694	-0.837855	0.121373	-6.90316	5.08581e-12	4.07395e-11	down
ENO3	339.554	-0.846551	0.121873	-6.94615	3.75378e-12	3.05408e-11	down
SLC6A4	26.8409	-0.751549	0.122508	-6.13469	8.53245e-10	4.97364e-09	down
ICAM2	191.606	-0.53857	0.06516	-8.26534	1.39295e-16	1.993e-15	down
ASIC2	69.6888	-0.60134	0.20514	-2.93136	0.00337477	0.00683246	down
CCL7	3.9331	-0.681756	0.170968	-3.98763	6.67359e-05	0.000182483	down
CCL2	2145.77	-0.594284	0.136601	-4.3505	1.3583e-05	4.20589e-05	down
CCL8	25.1101	-0.86929	0.145198	-5.98694	2.13824e-09	1.17539e-08	down
CNTNAP1	450.408	-0.763896	0.076435	-9.99407	1.61806e-23	5.43154e-22	down
ABI3	370.864	-0.569638	0.0632755	-9.00251	2.20622e-19	4.45911e-18	down
COL1A1	26650.6	-1.05894	0.0980422	-10.8008	3.41137e-27	1.86084e-25	down
SGCA	586.622	-0.701307	0.107912	-6.49886	8.09305e-11	5.49292e-10	down
ABCC3	660.911	-0.644583	0.102805	-6.26993	3.61215e-10	2.22084e-09	down
FAM20A	146.29	-0.962409	0.0771023	-12.4822	9.33372e-36	3.31883e-33	down
RCVRN	2.74775	-0.943387	0.133627	-7.05985	1.66678e-12	1.41861e-11	down
MYH1	3.62195	-1.35891	0.311339	-4.36472	1.27285e-05	3.96045e-05	down
MYH3	636.406	-1.50193	0.146439	-10.2564	1.108e-24	4.30662e-23	down
PMP22	1574.86	-0.818964	0.0714738	-11.4582	2.13814e-30	2.13825e-28	down
RAB34	2002.47	-0.555464	0.0812581	-6.8358	8.15488e-12	6.36253e-11	down
GABRA4	1.04227	-1.13385	0.218874	-5.18039	2.21424e-07	9.06709e-07	down
SULT1E1	10.3572	-1.32939	0.170418	-7.80076	6.15371e-15	7.22234e-14	down
NMU	11.9382	-0.600656	0.140259	-4.28248	1.84821e-05	5.59033e-05	down
KIAA1211	147.308	-0.66808	0.111257	-6.00482	1.91546e-09	1.0599e-08	down
PF4V1	4.51163	-0.893133	0.132844	-6.72316	1.77822e-11	1.32186e-10	down
AREG	141.579	-0.643989	0.149194	-4.31646	1.58552e-05	4.85718e-05	down
INPP4B	1647.07	0.542302	0.0975892	5.55699	2.74469e-08	1.2776e-07	up
IL2	2.24626	-1.17389	0.148124	-7.92504	2.28067e-15	2.84728e-14	down
CPE	29333.5	0.668399	0.0863784	7.73803	1.00969e-14	1.15813e-13	up
CPZ	37.3241	-0.715715	0.106189	-6.74	1.5839e-11	1.18337e-10	down
NKX3_2	34.4599	-0.532567	0.150154	-3.54681	0.000389932	0.000935768	down
BST1	90.3757	-0.834761	0.0685424	-12.1788	4.03359e-34	8.15253e-32	down
HGFAC	20.6871	-0.569698	0.147471	-3.86313	0.000111945	0.000295457	down
CRYAB	2702.21	-0.642027	0.111317	-5.76757	8.04224e-09	4.08084e-08	down
CTSC	1423.81	-0.724517	0.0646027	-11.215	3.44313e-29	2.69843e-27	down
CRTAM	30.9465	-1.02229	0.0986778	-10.3599	3.77343e-25	1.56487e-23	down
B3GAT1	2078.88	0.768859	0.105821	7.26568	3.71155e-13	3.44611e-12	up
VWA5A	833.777	-0.542627	0.0810606	-6.69409	2.1702e-11	1.59717e-10	down
NRXN2	359.711	-0.506771	0.0914176	-5.54347	2.96539e-08	1.37433e-07	down
MS4A6A	846.736	-0.750252	0.0699067	-10.7322	7.18751e-27	3.70987e-25	down
MS4A4A	249.492	-0.625988	0.0775414	-8.07296	6.86151e-16	9.11888e-15	down
FOLR1	50.37	-0.722091	0.150897	-4.78533	1.7071e-06	6.09263e-06	down
IL10RA	594.917	-0.964628	0.0784161	-12.3014	8.90212e-35	2.24907e-32	down
UPK2	23.2801	-1.20526	0.120556	-9.99747	1.56336e-23	5.25711e-22	down
KIAA1549L	26.1796	-1.15628	0.142691	-8.10338	5.3454e-16	7.17741e-15	down
SLC15A3	648.546	-0.671347	0.067229	-9.98597	1.75571e-23	5.85266e-22	down
CD5	202.72	-1.28255	0.09585	-13.3808	7.83214e-41	9.39906e-38	down
C11orf21	26.8002	-0.987223	0.102116	-9.6677	4.13563e-22	1.17991e-20	down
SOX6	107.684	-0.61133	0.0986177	-6.19899	5.68267e-10	3.39133e-09	down
POU2AF1	154.72	-1.63402	0.125844	-12.9845	1.49904e-38	9.92518e-36	down
PTPN5	47.0633	-0.575139	0.11799	-4.87449	1.09089e-06	3.99356e-06	down
CD69	278.062	-1.05877	0.108241	-9.78161	1.35042e-22	4.05781e-21	down
CLEC2B	227.095	-0.783136	0.0720213	-10.8737	1.53885e-27	8.92671e-26	down
SELPLG	479.132	-0.883269	0.0773779	-11.415	3.51849e-30	3.34368e-28	down
TSPAN11	293.412	-0.735071	0.0903358	-8.13709	4.04881e-16	5.50185e-15	down
BIN2	201.141	-0.989311	0.0776281	-12.7442	3.35667e-37	1.84147e-34	down
MYF6	14.946	-1.62491	0.622079	-2.61206	0.00899996	0.0167013	down
MYF5	1.20396	-1.60177	0.642165	-2.49432	0.0126199	0.0227269	down
GLI1	176.18	-0.627347	0.0763631	-8.21531	2.11619e-16	2.96375e-15	down
ELK3	1559.59	-0.559104	0.0485987	-11.5045	1.25221e-30	1.30672e-28	down
PRR4	233.274	0.554738	0.148979	3.72361	0.000196391	0.000496695	up
FGF6	0.614986	-1.10599	0.324282	-3.41059	0.000648235	0.00149979	down
MYL2	320.581	-2.31161	0.400055	-5.77822	7.54937e-09	3.8552e-08	down
CUX2	4347.46	0.547994	0.0762993	7.18217	6.86124e-13	6.15908e-12	up
SH2B3	877.292	-0.51253	0.0553633	-9.25758	2.09119e-20	4.80873e-19	down
KCNA1	1.37727	-1.07209	0.215095	-4.98427	6.21968e-07	2.37329e-06	down
OAS3	2030.68	-0.720719	0.0956992	-7.53109	5.03191e-14	5.26814e-13	down
ART4	130.278	0.959913	0.165936	5.78485	7.25786e-09	3.71226e-08	up
MGP	22305.4	-0.850389	0.0816922	-10.4097	2.23986e-25	9.59988e-24	down
RASAL1	33.7536	-0.835828	0.12365	-6.75965	1.38329e-11	1.04195e-10	down
VDR	286.05	-0.555329	0.0738203	-7.52271	5.36503e-14	5.58341e-13	down
IL26	0.910601	-1.09428	0.23522	-4.65214	3.28506e-06	1.12448e-05	down
IFNG	6.96151	-1.26982	0.163053	-7.78782	6.81734e-15	7.98169e-14	down
GNB3	48.1956	-0.656608	0.0968994	-6.77618	1.23397e-11	9.38351e-11	down
ENO2	862.316	-0.553573	0.066697	-8.29982	1.04266e-16	1.51324e-15	down
ST8SIA1	393.484	-0.526206	0.0917601	-5.73458	9.77523e-09	4.90191e-08	down
CLEC4A	69.9307	-0.679395	0.062758	-10.8256	2.60289e-27	1.44446e-25	down
AICDA	1.52311	-1.94759	0.248682	-7.83165	4.81526e-15	5.73926e-14	down
RFX4	5.1406	-0.982242	0.226002	-4.34617	1.38537e-05	4.28141e-05	down
KLRB1	128.725	-1.01662	0.101353	-10.0305	1.11964e-23	3.81851e-22	down
COL12A1	8439.24	0.550041	0.130154	4.22607	2.37811e-05	7.05207e-05	up
DSE	711.648	-0.507647	0.0579508	-8.75996	1.95317e-18	3.54135e-17	down
PAK1IP1	3585.56	0.732164	0.078386	9.3405	9.58841e-21	2.3129e-19	up
GCNT2	3626.43	0.538044	0.0864224	6.22574	4.79277e-10	2.89481e-09	up
NCOA7	1839.53	-0.731222	0.10045	-7.27948	3.35111e-13	3.13112e-12	down
FAM65B	615.433	-0.82642	0.126051	-6.55624	5.51809e-11	3.83332e-10	down
SLC26A8	9.62575	-0.528547	0.0930928	-5.67764	1.36565e-08	6.69439e-08	down
IL17A	1.67877	-1.05603	0.276739	-3.816	0.000135634	0.000352792	down
IL17F	0.379662	-0.725732	0.368032	-1.97193	0.0486179	0.0763172	down
PHACTR1	155.389	-0.854073	0.0731435	-11.6767	1.67747e-31	2.00056e-29	down
MDGA1	329.781	-0.62507	0.0834825	-7.48743	7.02327e-14	7.21144e-13	down
GLP1R	21.9693	-0.89269	0.196711	-4.53809	5.67659e-06	1.86861e-05	down
BMP5	249.073	-0.992929	0.261366	-3.799	0.000145279	0.000376197	down
BACH2	178.33	-0.746948	0.0820003	-9.10909	8.30738e-20	1.7684e-18	down
TREML2	5.98186	-1.40115	0.156388	-8.95943	3.26363e-19	6.4603e-18	down
TSPO2	1.99139	-0.677312	0.168761	-4.01344	5.98413e-05	0.000165349	down
FHL5	77.319	-0.708234	0.106518	-6.64894	2.9522e-11	2.12066e-10	down
SIM1	1.47478	-1.25553	0.295065	-4.2551	2.08959e-05	6.25735e-05	down
HDGFL1	0.355322	-0.628657	0.310022	-2.02778	0.0425828	0.0677498	down
VNN1	48.3366	-1.15131	0.106095	-10.8517	1.95645e-27	1.10893e-25	down
VNN2	193.598	-0.963532	0.128896	-7.47527	7.70468e-14	7.86902e-13	down
NR2E1	11.2312	-0.797596	0.22987	-3.46977	0.000520911	0.00122349	down
CCR6	4.72101	-1.38585	0.159486	-8.68949	3.64083e-18	6.38425e-17	down
UNC93A	27.1482	0.623043	0.11639	5.35308	8.647e-08	3.75211e-07	up
C6orf118	19.2755	-0.646334	0.185011	-3.49349	0.000476754	0.00112792	down
PRPH2	40.8186	-0.522876	0.102051	-5.12366	2.99664e-07	1.20323e-06	down
GMDS	3664.86	0.596181	0.0744578	8.00696	1.17579e-15	1.51417e-14	up
LAMA4	1981.67	-0.746177	0.0721023	-10.3489	4.23478e-25	1.74489e-23	down
CLIC5	264.298	-0.837485	0.0959124	-8.73178	2.50702e-18	4.47788e-17	down
LY86	166.662	-0.716073	0.0784693	-9.12552	7.13941e-20	1.54027e-18	down
MEP1A	9.38225	-1.18792	0.157583	-7.53835	4.75962e-14	4.99942e-13	down
TBX18	21.5039	-0.991698	0.164541	-6.02707	1.66955e-09	9.30535e-09	down
SEMA5A	688.797	-0.709514	0.0973263	-7.29005	3.09842e-13	2.90634e-12	down
SLC4A9	5.75626	-0.665975	0.150275	-4.4317	9.34951e-06	2.96776e-05	down
GZMK	124.089	-1.15752	0.109202	-10.5998	2.98676e-26	1.41953e-24	down
CDH9	0.359327	-0.774133	0.350045	-2.21153	0.0269995	0.0451543	down
SPARC	24906.9	-0.844534	0.0762921	-11.0697	1.75896e-28	1.21489e-26	down
HAND1	1.498	-1.46751	0.309641	-4.7394	2.14352e-06	7.54771e-06	down
HAVCR1	2.35936	-1.31412	0.206049	-6.37772	1.79747e-10	1.15005e-09	down
ITK	152.139	-1.32438	0.109341	-12.1124	9.08201e-34	1.67677e-31	down
THBS4	4034.24	-0.553874	0.12467	-4.44272	8.88279e-06	2.83367e-05	down
IL12B	7.549	-1.42232	0.138151	-10.2954	7.39056e-25	2.96875e-23	down
RASGRF2	374.522	-0.520153	0.0654199	-7.95099	1.85021e-15	2.33416e-14	down
NPR3	2961.56	0.964906	0.162841	5.92547	3.11414e-09	1.67492e-08	up
IL4	2.659	-0.575969	0.14244	-4.04358	5.26417e-05	0.000146936	down
ST8SIA4	212.471	-0.797965	0.074849	-10.661	1.54918e-26	7.66643e-25	down
FGF1	142.069	-0.715857	0.0930921	-7.68978	1.47394e-14	1.64829e-13	down
PDGFRB	4117.97	-0.711725	0.0693175	-10.2676	9.8608e-25	3.87986e-23	down
CDX1	4.85244	-1.24682	0.12081	-10.3205	5.69086e-25	2.29559e-23	down
UNC5A	845.703	0.939695	0.206147	4.55838	5.15491e-06	1.70625e-05	up
EHHADH	1144.15	0.605896	0.0984795	6.15251	7.6268e-10	4.47425e-09	up
KNG1	8.97048	-0.587318	0.263876	-2.22573	0.0260321	0.0437231	down
HGD	3515.76	0.671464	0.100876	6.65631	2.80789e-11	2.02533e-10	up
CLDN16	16.257	-0.636059	0.125795	-5.05631	4.27435e-07	1.68042e-06	down
CD86	202.871	-0.845452	0.0783015	-10.7974	3.5413e-27	1.9154e-25	down
RBP1	552.445	-0.771349	0.0997594	-7.73209	1.05792e-14	1.20696e-13	down
GRK7	2.76095	-0.608273	0.120543	-5.04612	4.50864e-07	1.76583e-06	down
BCHE	213.821	-0.589831	0.131019	-4.50187	6.7358e-06	2.19062e-05	down
SERPINI2	3.92891	-0.885143	0.170641	-5.18717	2.13508e-07	8.76726e-07	down
LRRC31	246.366	-1.03137	0.179156	-5.75679	8.57264e-09	4.33167e-08	down
WNT5A	1957.43	-0.587642	0.135111	-4.34931	1.36566e-05	4.2273e-05	down
GNAT1	0.692587	-0.879078	0.223573	-3.93195	8.426e-05	0.000226879	down
C3orf14	853.672	0.501014	0.129644	3.86453	0.000111304	0.000293807	up
MORC1	3.37735	-1.06206	0.205327	-5.17252	2.30956e-07	9.43929e-07	down
PODXL2	7199.51	0.523885	0.0672172	7.79391	6.49686e-15	7.62042e-14	up
UPK1B	3.52931	-0.625825	0.232638	-2.69013	0.00714242	0.0135342	down
PLSCR4	575.36	-0.530243	0.0725482	-7.30883	2.69482e-13	2.55019e-12	down
AADAC	1.3449	-0.775947	0.355181	-2.18465	0.0289143	0.0480008	down
PLCH1	132.031	-0.927423	0.116003	-7.99483	1.29752e-15	1.66647e-14	down
TNNC1	252.53	-1.28848	0.174547	-7.38185	1.56101e-13	1.52924e-12	down
ADAM23	102.722	-0.758237	0.0924188	-8.20436	2.31829e-16	3.23734e-15	down
IL1A	2.85665	-1.02302	0.176758	-5.78766	7.13721e-09	3.65444e-08	down
CCL20	78.4302	-0.970909	0.158806	-6.11379	9.72926e-10	5.61164e-09	down
ZAP70	188.947	-1.14622	0.101647	-11.2765	1.7144e-29	1.4128e-27	down
OTOF	8.36897	-0.936419	0.106452	-8.79667	1.40942e-18	2.60213e-17	down
CYTIP	269.73	-1.1671	0.0924245	-12.6276	1.48718e-36	6.34564e-34	down
SLC30A3	20.8824	-0.662306	0.11893	-5.56887	2.56399e-08	1.20076e-07	down
ITGB6	525.134	-0.850717	0.116604	-7.29578	2.9693e-13	2.79615e-12	down
ITGA4	279.897	-1.08314	0.108446	-9.98781	1.72355e-23	5.75546e-22	down
TLX2	2.0014	-0.950364	0.221777	-4.28522	1.82559e-05	5.52714e-05	down
LOXL3	164.27	-0.616013	0.0527975	-11.6675	1.86935e-31	2.21564e-29	down
TACR1	158.786	-0.911418	0.0957683	-9.51691	1.78408e-21	4.64806e-20	down
CCDC88A	596.674	-0.525484	0.0682667	-7.69751	1.38738e-14	1.55966e-13	down
ACADL	1561.32	0.952495	0.110973	8.58316	9.23012e-18	1.52914e-16	up
EVA1A	34.3613	-0.768454	0.0868392	-8.84917	8.81753e-19	1.66803e-17	down
EFEMP1	2322.05	-0.697461	0.0837046	-8.33241	7.92109e-17	1.17446e-15	down
REG1A	6.73073	-1.80678	0.338787	-5.33308	9.65593e-08	4.15983e-07	down
FN1	19364.5	-0.922498	0.092092	-10.0171	1.28168e-23	4.34032e-22	down
IGFBP5	26838.6	-0.555384	0.0853446	-6.50754	7.63916e-11	5.20879e-10	down
OTX1	475.345	0.658678	0.120984	5.44432	5.2004e-08	2.33083e-07	up
GNLY	105.797	-0.680277	0.118179	-5.75634	8.59566e-09	4.34101e-08	down
IL1R2	35.9686	-0.650896	0.0894019	-7.28056	3.32436e-13	3.10764e-12	down
PRKAG3	6.44381	-1.02958	0.224027	-4.59577	4.31154e-06	1.44503e-05	down
SMYD1	19.0502	-1.91278	0.531605	-3.59812	0.000320527	0.000781616	down
WNT6	53.5508	-0.760036	0.131885	-5.76286	8.27006e-09	4.1887e-08	down
IL1RL1	52.7396	-0.850847	0.130831	-6.50341	7.8517e-11	5.34422e-10	down
IL18R1	116.352	-0.582958	0.0787894	-7.39894	1.37275e-13	1.35727e-12	down
IL18RAP	23.8616	-1.04132	0.106944	-9.73704	2.0956e-22	6.19995e-21	down
FHL2	2982.43	-0.581548	0.0810763	-7.17285	7.34525e-13	6.56593e-12	down
SLC5A7	8.95002	-0.726691	0.158194	-4.59366	4.35538e-06	1.45896e-05	down
DLX2	187.252	0.555374	0.152378	3.64471	0.00026769	0.000661933	up
KYNU	71.4959	-0.97665	0.0897866	-10.8775	1.47621e-27	8.5893e-26	down
WIPF1	1422.63	-0.854666	0.0649077	-13.1674	1.3516e-39	1.23581e-36	down
PLEK	417.932	-0.973755	0.0873848	-11.1433	7.72028e-29	5.72344e-27	down
RND3	1441.28	-0.759984	0.0900112	-8.44322	3.08721e-17	4.81149e-16	down
KISS1R	6.72509	0.932068	0.184066	5.06377	4.11051e-07	1.62032e-06	up
CD207	143.064	-0.525718	0.110923	-4.73947	2.14281e-06	7.54659e-06	down
GRIN3B	16.9507	-0.881561	0.141405	-6.23432	4.53751e-10	2.74841e-09	down
ATP6V1B1	122.011	-0.526676	0.128354	-4.10331	4.07274e-05	0.000115887	down
PRRX1	1964.55	-0.79879	0.0829381	-9.63116	5.90612e-22	1.63405e-20	down
TPSG1	31.233	-0.549828	0.10023	-5.48566	4.11935e-08	1.86899e-07	down
PAPPA2	17.3556	-0.742775	0.129102	-5.75341	8.74606e-09	4.41349e-08	down
ANGPTL1	189.196	-0.54183	0.118264	-4.58153	4.61591e-06	1.54032e-05	down
CHD5	107.551	-0.50978	0.101117	-5.04149	4.61923e-07	1.80382e-06	down
QSOX1	4386.88	-0.532643	0.0697989	-7.63111	2.3275e-14	2.53634e-13	down
KCNC4	518.336	-0.565136	0.0879246	-6.42751	1.29715e-10	8.52383e-10	down
DLGAP3	23.7072	-0.753573	0.106515	-7.07482	1.49648e-12	1.28334e-11	down
ARHGEF2	1210.19	-0.629869	0.0496978	-12.674	8.24219e-37	3.85996e-34	down
FBXO2	488.068	-0.553438	0.100213	-5.5226	3.34026e-08	1.53694e-07	down
PRG4	34.168	-0.837091	0.103832	-8.06196	7.50816e-16	9.92867e-15	down
NCF2	257.265	-0.646877	0.0746438	-8.66619	4.46839e-18	7.70759e-17	down
PRAMEF12	0.551913	-0.945912	0.449726	-2.10331	0.0354388	0.0574874	down
AMPD1	30.4528	-2.04046	0.200345	-10.1848	2.31913e-24	8.59644e-23	down
OLFML3	1865.29	-0.520598	0.0878648	-5.925	3.12304e-09	1.67924e-08	down
TNNI3K	4.09715	-0.538707	0.113157	-4.76073	1.92898e-06	6.83111e-06	down
CFHR3	2.75921	-1.015	0.140769	-7.21036	5.58035e-13	5.05894e-12	down
CD2	349.132	-1.09319	0.0958104	-11.41	3.72817e-30	3.49193e-28	down
KIF21B	186.267	-0.897325	0.0885466	-10.1339	3.90651e-24	1.42062e-22	down
NID1	2191.55	-0.598364	0.0811474	-7.37379	1.65844e-13	1.61874e-12	down
NT5C1A	2.39964	-0.876191	0.208262	-4.20715	2.5861e-05	7.60542e-05	down
HPCAL4	13.8743	-0.52882	0.146625	-3.60662	0.000310209	0.000758767	down
KMO	26.115	-0.765283	0.0949058	-8.0636	7.40788e-16	9.80281e-15	down
SLAMF1	72.296	-1.2245	0.0967445	-12.657	1.02293e-36	4.46391e-34	down
CD48	382.74	-1.08718	0.0913542	-11.9007	1.173e-32	1.74596e-30	down
PADI2	395.796	-0.988068	0.107658	-9.17784	4.39844e-20	9.69625e-19	down
MFAP2	390.751	-0.825122	0.0822327	-10.034	1.08054e-23	3.69173e-22	down
CTBS	2515.73	0.502073	0.0550972	9.11249	8.05093e-20	1.72145e-18	up
IGSF21	600.538	0.799865	0.15785	5.06724	4.03628e-07	1.5927e-06	up
PLA2G2D	99.8191	-1.66858	0.156504	-10.6616	1.53972e-26	7.63932e-25	down
GBP1	1045.32	-0.870592	0.0873857	-9.96264	2.22096e-23	7.33986e-22	down
KIF17	77.2625	-0.632077	0.0683121	-9.25277	2.18744e-20	5.01803e-19	down
CDK18	513.819	-0.565339	0.0663452	-8.52118	1.57936e-17	2.5591e-16	down
CD160	18.1163	-0.776901	0.0920316	-8.44168	3.1282e-17	4.87142e-16	down
ID3	2930.27	-0.547023	0.0930429	-5.87926	4.12107e-09	2.17931e-08	down
CR2	66.4713	-2.18046	0.232593	-9.37456	6.9462e-21	1.69903e-19	down
PTCH2	148.298	-0.572104	0.0615496	-9.29502	1.47181e-20	3.47176e-19	down
TSPAN1	56617.2	0.868579	0.0760936	11.4146	3.53506e-30	3.34368e-28	up
CCDC181	53.356	-0.658875	0.0738607	-8.9205	4.64192e-19	9.0395e-18	down
MROH9	0.874989	-1.12961	0.339894	-3.32342	0.000889205	0.00200866	down
FMO6P	5.38382	-0.94934	0.167187	-5.67831	1.36031e-08	6.66997e-08	down
FASLG	20.1046	-1.03389	0.112967	-9.15215	5.58104e-20	1.22191e-18	down
HSD11B1	192.78	-0.671595	0.100824	-6.66109	2.71798e-11	1.96565e-10	down
LPPR5	1.34421	-0.632663	0.239654	-2.63989	0.00829318	0.0155111	down
LPPR4	71.2521	-0.936127	0.107248	-8.72862	2.57804e-18	4.5962e-17	down
SLC5A9	20.2204	-0.650555	0.0956916	-6.79846	1.05745e-11	8.13794e-11	down
CHRNB4	2.99627	-1.09624	0.161904	-6.77092	1.27968e-11	9.68511e-11	down
MUC5B	83.5443	-0.84662	0.181447	-4.66594	3.07206e-06	1.05749e-05	down
A4GNT	1.36973	-0.661732	0.178333	-3.71066	0.000206718	0.000520617	down
MMP8	1.16826	-0.610667	0.240449	-2.5397	0.0110948	0.020203	down
TNNT2	50.7571	-1.21862	0.127462	-9.56064	1.17028e-21	3.09939e-20	down
CRYGD	1.36174	-0.967126	0.303748	-3.18398	0.00145266	0.00315885	down
NRP2	1231.36	-0.855627	0.0836758	-10.2255	1.5245e-24	5.80794e-23	down
TTR	120.704	0.632297	0.17477	3.61787	0.000297037	0.000728499	up
C1orf54	306.781	-0.564439	0.0752983	-7.49605	6.57709e-14	6.77868e-13	down
LRMP	140.474	-1.0423	0.0864418	-12.0578	1.76508e-33	3.08103e-31	down
ATP10B	6.50746	-0.955581	0.162039	-5.89724	3.69632e-09	1.97147e-08	down
FILIP1	223.229	-0.866129	0.105623	-8.20018	2.40022e-16	3.34204e-15	down
CNR1	52.2264	-1.12204	0.0975931	-11.4972	1.36342e-30	1.41509e-28	down
SGIP1	234.231	-0.814007	0.0939414	-8.66505	4.51325e-18	7.77209e-17	down
ADGB	6.11583	-1.25202	0.222226	-5.63397	1.76104e-08	8.46826e-08	down
TNFAIP3	1746.78	-0.731786	0.0868199	-8.42878	3.49273e-17	5.40771e-16	down
CTGF	13656.4	-0.682058	0.0989329	-6.89415	5.4188e-12	4.32265e-11	down
TCF21	620.019	-0.507622	0.0919568	-5.52022	3.38585e-08	1.55606e-07	down
SLC16A7	172.216	-0.783197	0.0854992	-9.16029	5.17561e-20	1.13834e-18	down
CASQ2	258.623	-0.806838	0.134931	-5.97961	2.23668e-09	1.22669e-08	down
SPP1	1204.35	-0.585399	0.125122	-4.67863	2.88793e-06	9.97759e-06	down
RARRES1	1383.87	-0.929111	0.125284	-7.41603	1.20682e-13	1.20126e-12	down
KLF12	481.929	-0.553167	0.0768981	-7.19351	6.31479e-13	5.68983e-12	down
PCDH17	506.326	-0.792606	0.133176	-5.95157	2.6558e-09	1.44541e-08	down
CCND2	2494.05	-0.886826	0.0900203	-9.8514	6.75958e-23	2.10017e-21	down
FGF23	0.466039	-0.939101	0.328699	-2.85703	0.0042763	0.00846488	down
C2orf40	597.739	-0.695868	0.112124	-6.20626	5.42616e-10	3.25689e-09	down
SLC46A2	6.78089	-1.53241	0.149353	-10.2603	1.06321e-24	4.16628e-23	down
CSF3R	209.512	-0.675068	0.0774952	-8.71109	3.00956e-18	5.33579e-17	down
PROX2	15.8546	-0.511818	0.111437	-4.5929	4.3712e-06	1.46401e-05	down
VSX2	1.0202	-0.868576	0.260377	-3.33584	0.000850408	0.00192851	down
PGF	278.872	-0.80047	0.0997977	-8.02092	1.04956e-15	1.36167e-14	down
IFI27L2	336.854	-0.801065	0.0962465	-8.32306	8.57226e-17	1.26321e-15	down
LTBP2	3755.49	-0.823695	0.0762028	-10.8093	3.11202e-27	1.70725e-25	down
ALDH6A1	7072.11	0.628335	0.0511125	12.2932	9.85596e-35	2.38616e-32	up
GPR68	179.373	-0.750936	0.0717404	-10.4674	1.21926e-25	5.35721e-24	down
CNRIP1	422.787	-0.625522	0.0738841	-8.46627	2.53377e-17	3.98451e-16	down
BCL11A	320.811	-0.557157	0.113933	-4.89022	1.00722e-06	3.70774e-06	down
ELOVL3	4.75391	-0.619366	0.107062	-5.78511	7.24633e-09	3.70735e-08	down
IFIT3	664.215	-1.01165	0.104411	-9.68914	3.3533e-22	9.65317e-21	down
IFIT2	462.179	-0.908438	0.093998	-9.66443	4.26974e-22	1.21098e-20	down
PPP1R3C	517.318	-0.504123	0.0966977	-5.21339	1.85424e-07	7.68044e-07	down
KCNIP2	58.2962	-0.556231	0.0807934	-6.88461	5.79462e-12	4.60714e-11	down
CPN1	1.59265	-1.4931	0.362448	-4.11948	3.79721e-05	0.000108627	down
SFRP5	40.8331	-0.531194	0.193583	-2.74401	0.00606942	0.0116551	down
HOXB8	9.62941	-0.754023	0.112962	-6.675	2.47238e-11	1.79955e-10	down
HOXB5	16.4563	-1.26214	0.144471	-8.73627	2.40923e-18	4.31125e-17	down
CRHR1	31.2194	-0.618228	0.104733	-5.9029	3.5717e-09	1.90913e-08	down
HOXB3	316.916	-0.540041	0.107893	-5.00532	5.57684e-07	2.14419e-06	down
HOXB1	0.434762	-0.948194	0.353873	-2.67947	0.00737379	0.0139313	down
EQTN	0.862221	-0.742715	0.189253	-3.92446	8.69252e-05	0.000233434	down
MOB3B	280.531	-0.719215	0.0636436	-11.3007	1.30231e-29	1.10157e-27	down
CD274	101.581	-0.537635	0.0789544	-6.80943	9.79848e-12	7.58632e-11	down
GRIA2	27.3094	-0.998198	0.14812	-6.7391	1.59373e-11	1.18978e-10	down
PLEKHG1	361.011	-0.769577	0.0786725	-9.78203	1.3448e-22	4.04726e-21	down
MYCT1	270.682	-0.539269	0.0700928	-7.69364	1.43003e-14	1.60479e-13	down
CXorf21	36.6192	-0.975065	0.0933571	-10.4445	1.55343e-25	6.74827e-24	down
TNN	41.3171	-0.671942	0.150287	-4.47106	7.78342e-06	2.50586e-05	down
TNFSF18	8.22921	-0.733772	0.129561	-5.66353	1.48292e-08	7.22681e-08	down
GPR31	2.06673	-1.02939	0.177318	-5.80533	6.42397e-09	3.30688e-08	down
ACAT2	2358.23	0.688738	0.0579645	11.8821	1.46709e-32	2.15035e-30	up
KCNJ5	237.836	-0.501571	0.0898438	-5.58269	2.36822e-08	1.11698e-07	down
TEX11	3.28087	-1.00968	0.16012	-6.30579	2.86734e-10	1.7829e-09	down
IQSEC3	100.57	-0.668065	0.111664	-5.98279	2.19347e-09	1.20368e-08	down
TNFSF11	4.88134	-1.27949	0.148787	-8.59945	8.01009e-18	1.3409e-16	down
SOHLH2	59.1989	0.517852	0.2003	2.58539	0.00972701	0.0179292	up
TGFBI	2787.67	-0.728078	0.0657573	-11.0722	1.71163e-28	1.18646e-26	down
MYOT	88.7439	-0.721886	0.147666	-4.88865	1.01528e-06	3.73527e-06	down
GLT8D2	387.678	-0.700358	0.0692213	-10.1177	4.61232e-24	1.65535e-22	down
DUSP4	1420.18	-0.855421	0.11304	-7.5674	3.8077e-14	4.04155e-13	down
CLU	18964.5	-0.714621	0.0927552	-7.70437	1.3149e-14	1.48426e-13	down
CHRNA2	7625.88	1.01055	0.112036	9.01987	1.88311e-19	3.8262e-18	up
ADRA1A	175.946	-0.567334	0.132132	-4.29368	1.75733e-05	5.3373e-05	down
EPHX2	5832.66	0.585145	0.0641459	9.12209	7.36863e-20	1.58438e-18	up
NPPB	0.38823	-0.622944	0.262664	-2.37163	0.0177096	0.0308765	down
TNFRSF8	22.7107	-0.921831	0.0924166	-9.97474	1.96622e-23	6.53172e-22	down
TBX4	185.887	-0.958475	0.186986	-5.12592	2.96086e-07	1.18986e-06	down
ADCY7	125.368	-0.794023	0.101709	-7.80678	5.86675e-15	6.91089e-14	down
PLBD1	343.065	-0.641196	0.0706357	-9.07751	1.11083e-19	2.31838e-18	down
IAPP	12.3327	-0.936776	0.284065	-3.29775	0.000974624	0.00218562	down
KCNJ8	453.529	-0.508873	0.083037	-6.12827	8.88404e-10	5.15667e-09	down
A1BG	8.99967	-0.540911	0.10206	-5.29995	1.15837e-07	4.93826e-07	down
DPPA4	2.38218	-1.11642	0.168662	-6.61925	3.61038e-11	2.55993e-10	down
CD80	13.665	-1.18138	0.113552	-10.4039	2.37947e-25	1.01528e-23	down
HCRTR1	3.71578	-0.824747	0.119111	-6.92422	4.38393e-12	3.54126e-11	down
FABP3	735.427	-0.553118	0.106852	-5.17648	2.26105e-07	9.25682e-07	down
CCRL2	64.8174	-0.582567	0.0689872	-8.44456	3.05199e-17	4.76433e-16	down
CCR2	106.147	-0.986084	0.100486	-9.81314	9.88413e-23	3.00769e-21	down
TMEM156	34.4691	-1.13949	0.102366	-11.1315	8.81659e-29	6.48611e-27	down
CPXM2	1446.35	-0.768107	0.0930937	-8.2509	1.57203e-16	2.23398e-15	down
ADORA3	119.871	-0.623954	0.0835114	-7.47148	7.92975e-14	8.08286e-13	down
CXCR4	2051.79	-1.04991	0.0858794	-12.2254	2.27369e-34	4.90529e-32	down
FLT3	34.7438	-1.0447	0.103661	-10.078	6.91138e-24	2.43944e-22	down
RASL11A	655.905	-0.550321	0.0958773	-5.73985	9.47607e-09	4.76309e-08	down
XPNPEP2	17.6525	-1.02767	0.109404	-9.39329	5.8155e-21	1.43526e-19	down
SASH3	356.978	-0.999995	0.0845678	-11.8248	2.90715e-32	4.04494e-30	down
PAEP	2.31197	-1.45671	0.280792	-5.18787	2.12715e-07	8.73657e-07	down
OBP2A	2.27747	0.697717	0.244931	2.84863	0.00439074	0.0086655	up
FMOD	13833.5	0.727655	0.113846	6.3916	1.64155e-10	1.05769e-09	up
MYOG	12.9895	-2.0652	0.548749	-3.76347	0.000167572	0.000428777	down
LAX1	39.7001	-1.34206	0.118043	-11.3692	5.95531e-30	5.47119e-28	down
CD244	28.5871	-0.74145	0.0892721	-8.30551	9.93889e-17	1.44793e-15	down
LY9	76.6979	-1.24591	0.101902	-12.2265	2.24357e-34	4.89533e-32	down
LDB3	1139.38	-0.633341	0.127976	-4.9489	7.46325e-07	2.80984e-06	down
PTGFR	286.418	-0.724867	0.170993	-4.23917	2.24351e-05	6.67975e-05	down
LRRC39	52.1652	-0.701375	0.105241	-6.66445	2.65665e-11	1.92419e-10	down
WIPF3	437.054	-0.627209	0.0795767	-7.88182	3.22645e-15	3.94342e-14	down
INHBA	635.782	-1.22699	0.115539	-10.6197	2.41255e-26	1.1552e-24	down
SPINK4	0.939919	-0.628673	0.239264	-2.62753	0.00860075	0.0160224	down
DNAI1	22.1273	-0.641614	0.177778	-3.60906	0.000307303	0.000751964	down
CNTFR	131.861	-0.662791	0.12266	-5.40346	6.53676e-08	2.88733e-07	down
AKR1D1	6.08916	0.564872	0.212477	2.65851	0.00784866	0.0147501	up
SFTPA1	33.2041	0.734077	0.17787	4.12705	3.67444e-05	0.000105287	up
PLAU	586.677	-0.736014	0.0803552	-9.1595	5.21395e-20	1.14546e-18	down
SRGN	1994.44	-0.607355	0.0716631	-8.47513	2.34808e-17	3.70768e-16	down
CHST3	1085.55	-0.538896	0.0764806	-7.04617	1.8391e-12	1.56043e-11	down
HVCN1	193.107	-0.693796	0.0607071	-11.4286	3.00992e-30	2.91886e-28	down
PRDX4	6349.28	0.58091	0.057396	10.1211	4.45426e-24	1.60764e-22	up
ACTRT1	0.35517	-0.888966	0.410294	-2.16666	0.0302611	0.0499737	down
OPTN	2365.89	-0.63134	0.056066	-11.2606	2.05249e-29	1.66286e-27	down
ITIH5	1977.22	-0.511472	0.0846726	-6.04058	1.53559e-09	8.59618e-09	down
NEUROD4	0.583169	-0.703935	0.333214	-2.11256	0.0346383	0.0563492	down
ARHGAP9	252.527	-1.02783	0.0833602	-12.33	6.24396e-35	1.66514e-32	down
NCKAP1L	641.227	-0.875379	0.0766258	-11.4241	3.16976e-30	3.04312e-28	down
MMP19	235.428	-0.927683	0.0967827	-9.58521	9.22701e-22	2.47787e-20	down
PDE1B	81.2344	-0.89543	0.0718293	-12.4661	1.14302e-35	3.85036e-33	down
HOXC11	17.5178	-1.05918	0.212155	-4.99251	5.95989e-07	2.28142e-06	down
NFE2	10.1983	-0.584144	0.117674	-4.96408	6.90291e-07	2.61529e-06	down
SARDH	664.217	0.521492	0.137907	3.78147	0.000155906	0.000401333	up
IL13RA2	115.888	-0.715901	0.124691	-5.74142	9.38874e-09	4.72414e-08	down
COL10A1	463.743	-0.996894	0.162364	-6.13988	8.25818e-10	4.81962e-09	down
PLP1	296.63	-0.553356	0.155171	-3.5661	0.000362338	0.000876117	down
NRK	205.767	-0.502585	0.130114	-3.86264	0.000112168	0.000295885	down
TNFAIP6	23.4784	-0.90499	0.118479	-7.63838	2.1997e-14	2.40427e-13	down
BATF3	56.9196	-0.617013	0.0944462	-6.53296	6.44812e-11	4.44561e-10	down
G0S2	251.607	-0.637216	0.0892803	-7.13725	9.52132e-13	8.39389e-12	down
RAB38	70.8965	-0.655243	0.088321	-7.41889	1.18106e-13	1.17806e-12	down
GPR83	6.64582	-0.695045	0.106091	-6.55141	5.69969e-11	3.94947e-10	down
ACSL3	18189.6	0.538442	0.0713635	7.54506	4.52086e-14	4.75904e-13	up
FAM124B	28.3624	-0.809124	0.0826186	-9.79348	1.20089e-22	3.62551e-21	down
PI3	196.993	-0.619243	0.177767	-3.48345	0.000494993	0.00116761	down
SLPI	1427.43	-0.592806	0.158779	-3.73353	0.000188811	0.000478785	down
SDC4	6600.12	-0.65117	0.067622	-9.62955	5.99938e-22	1.65747e-20	down
SEMG2	112.286	-0.831387	0.281889	-2.94935	0.00318446	0.00647789	down
GDAP1L1	5.78508	-0.997668	0.131325	-7.59692	3.03269e-14	3.26405e-13	down
GTSF1L	0.615524	-1.3443	0.270622	-4.96743	6.78447e-07	2.57448e-06	down
ZNF831	49.5029	-1.43641	0.116859	-12.2918	1.00216e-34	2.38616e-32	down
PTGIS	1693.89	-0.544073	0.0966593	-5.62878	1.81492e-08	8.70556e-08	down
SNAI1	122.188	-0.567536	0.0907392	-6.25458	3.98589e-10	2.43194e-09	down
RBPJL	2.28496	-0.891212	0.198719	-4.48479	7.29853e-06	2.36362e-05	down
KCNK15	67.7442	-0.758957	0.108457	-6.99777	2.60077e-12	2.15992e-11	down
ZBP1	51.033	-1.37036	0.112439	-12.1876	3.62133e-34	7.39715e-32	down
MAGEA10	0.463961	-1.14409	0.323816	-3.53314	0.000410649	0.00098156	down
IL9R	8.0069	-0.822988	0.103966	-7.91595	2.45376e-15	3.05146e-14	down
XG	29.5099	-1.0187	0.142407	-7.15345	8.46236e-13	7.49819e-12	down
HIF3A	236.511	-0.568088	0.118511	-4.79356	1.63848e-06	5.85856e-06	down
IRGC	0.767689	-0.681577	0.204696	-3.32971	0.000869378	0.00196781	down
CEACAM8	0.489459	-0.72539	0.299703	-2.42036	0.015505	0.0273758	down
F13A1	541.633	-0.630975	0.106827	-5.90651	3.49425e-09	1.86941e-08	down
TRERF1	678.947	-0.510779	0.0767135	-6.65827	2.77074e-11	1.99929e-10	down
BTN1A1	2.88237	-0.889369	0.157272	-5.65496	1.55887e-08	7.57194e-08	down
SLC17A3	2.21784	-0.638427	0.157802	-4.04575	5.21566e-05	0.000145709	down
SLC17A1	1.90478	-1.06146	0.318545	-3.33223	0.000861542	0.00195191	down
HIST1H1D	15.424	-0.792723	0.130903	-6.05579	1.39732e-09	7.86342e-09	down
OR2B6	13.7042	-0.725053	0.1402	-5.17157	2.32139e-07	9.48162e-07	down
SPDEF	39042.4	0.517698	0.0579657	8.9311	4.21783e-19	8.23033e-18	up
APOBEC2	19.4723	-0.937009	0.201454	-4.65123	3.29965e-06	1.12842e-05	down
GNMT	2897.49	1.4565	0.139125	10.469	1.19843e-25	5.27774e-24	up
DNAH8	1795.06	-0.928849	0.175003	-5.30763	1.11062e-07	4.74837e-07	down
TREM1	28.0221	-0.642934	0.125201	-5.13521	2.81831e-07	1.1367e-06	down
COL21A1	180.729	-0.650565	0.0831779	-7.82136	5.22544e-15	6.19726e-14	down
CPNE5	117.673	-1.03894	0.086878	-11.9586	5.85117e-33	9.06035e-31	down
KCNK17	21.9227	-0.656162	0.114775	-5.71696	1.08444e-08	5.39717e-08	down
GCM2	0.92529	-0.900085	0.243427	-3.69756	0.000217686	0.000545774	down
CXCL6	138.163	-0.906228	0.132868	-6.82051	9.07159e-12	7.04341e-11	down
EREG	8.75738	-0.745157	0.176355	-4.22534	2.38585e-05	7.07174e-05	down
MYRF	74.1803	-0.571671	0.0763467	-7.48782	7.00266e-14	7.19412e-13	down
WNT1	2.6276	-0.710986	0.132485	-5.36653	8.0268e-08	3.5004e-07	down
MT1G	4079.86	0.861373	0.160799	5.35684	8.46902e-08	3.68237e-07	up
GPR18	25.9255	-1.59319	0.115393	-13.8067	2.32255e-43	7.43255e-40	down
ABCC4	36137.9	0.672199	0.0902881	7.44504	9.69127e-14	9.77322e-13	up
C17orf53	61.5166	-0.587865	0.0683837	-8.59657	8.21341e-18	1.37093e-16	down
TMEM255A	87.7319	-0.576058	0.0964238	-5.97423	2.31175e-09	1.26569e-08	down
BMP4	573.39	-0.654001	0.0832912	-7.85199	4.09493e-15	4.91418e-14	down
PTGER2	325.774	-0.634307	0.0871733	-7.27639	3.42879e-13	3.19749e-12	down
TEKT3	6.67268	-0.606232	0.109614	-5.53059	3.1916e-08	1.47376e-07	down
MYH2	44.4277	-1.96598	0.275093	-7.14661	8.89465e-13	7.85585e-12	down
C20orf195	30.7972	-0.555349	0.0898917	-6.17798	6.49281e-10	3.84186e-09	down
IL1B	123.305	-0.739635	0.138616	-5.33585	9.5098e-08	4.10701e-07	down
PLGLB2	1.80985	-0.523534	0.16241	-3.22354	0.00126618	0.00278423	down
CD70	7.28362	-1.26796	0.124142	-10.2138	1.71997e-24	6.5022e-23	down
C3	7910.3	-1.13366	0.108967	-10.4037	2.38472e-25	1.01528e-23	down
TNFSF14	40.1839	-1.2513	0.10547	-11.8641	1.81951e-32	2.60719e-30	down
FOSB	13076.7	-0.521591	0.18902	-2.75944	0.00579	0.0111643	down
SDCBP2	210.396	-0.51636	0.094312	-5.47503	4.37449e-08	1.97914e-07	down
TGM3	870.629	0.945941	0.137082	6.90052	5.18119e-12	4.14863e-11	up
FOXA2	34.4727	-0.800815	0.182717	-4.38282	1.17151e-05	3.66822e-05	down
CD93	2359.88	-0.524447	0.0739842	-7.08863	1.35441e-12	1.16829e-11	down
CSTL1	3.18376	-0.605321	0.186927	-3.23828	0.00120253	0.00265187	down
BMP2	191.701	-0.570288	0.103373	-5.5168	3.45228e-08	1.58527e-07	down
LAMP5	447.424	-0.930662	0.143983	-6.4637	1.02176e-10	6.80973e-10	down
TCF15	14.2251	-0.611646	0.127039	-4.81463	1.47474e-06	5.30966e-06	down
OTOR	2.53168	-1.75323	0.316991	-5.53084	3.18703e-08	1.47207e-07	down
BANF2	0.370296	-0.7245	0.278721	-2.59937	0.00933951	0.0172613	down
SIRPD	1.11921	-0.935905	0.191108	-4.89726	9.71815e-07	3.58498e-06	down
DEFB129	0.598991	0.909616	0.306455	2.96819	0.0029956	0.00611965	up
S1PR4	70.6386	-1.06363	0.0985987	-10.7875	3.9434e-27	2.115e-25	down
GDF5	35.4411	-0.791134	0.1276	-6.20013	5.64151e-10	3.36929e-09	down
ID1	2508.07	-0.77497	0.122155	-6.34416	2.23649e-10	1.41028e-09	down
FAM83C	7.82388	-0.835919	0.218781	-3.82081	0.000133014	0.000346447	down
BPIFB1	112.891	-1.05666	0.16893	-6.25501	3.97479e-10	2.42594e-09	down
F10	386.37	-0.605265	0.0966332	-6.26353	3.7635e-10	2.30725e-09	down
GPR42	0.433111	-0.627659	0.29462	-2.1304	0.0331383	0.054203	down
KIRREL2	2.39379	-0.908837	0.147359	-6.1675	6.93763e-10	4.08994e-09	down
FFAR2	669.776	0.538436	0.111411	4.83287	1.3458e-06	4.87192e-06	up
HCST	105.703	-0.74478	0.0919986	-8.09556	5.69997e-16	7.63749e-15	down
KRT36	12.9998	-0.616924	0.156926	-3.9313	8.44865e-05	0.000227425	down
CCR7	153.441	-1.45499	0.122245	-11.9022	1.15244e-32	1.72875e-30	down
TSKS	7.06954	-0.961122	0.119655	-8.03245	9.5542e-16	1.24393e-14	down
PRKCG	3.67619	-0.597842	0.160542	-3.7239	0.000196166	0.000496255	down
GLIS2	780.809	-0.774217	0.0665946	-11.6258	3.04642e-31	3.4612e-29	down
IFI6	9064.8	-0.5999	0.146639	-4.09099	4.29529e-05	0.000121625	down
DACH2	46.9921	0.864284	0.198155	4.36166	1.29081e-05	4.01247e-05	up
CFP	74.7014	-0.75448	0.0840451	-8.97708	2.78045e-19	5.56698e-18	down
RHOJ	472.028	-0.599338	0.0660727	-9.07089	1.18046e-19	2.45835e-18	down
PZP	9.69506	-0.923519	0.122619	-7.53159	5.01262e-14	5.25081e-13	down
PRDM7	1.2128	-0.61227	0.185139	-3.30709	0.000942717	0.00211907	down
EVI2A	169.906	-0.975951	0.0774637	-12.5988	2.14341e-36	8.75651e-34	down
OMG	9.71079	-0.671175	0.114865	-5.84315	5.12242e-09	2.67343e-08	down
FAM78A	200.903	-0.860048	0.0639838	-13.4417	3.44624e-41	4.72652e-38	down
CTAG2	4.46706	-1.11857	0.564803	-1.98046	0.0476523	0.0749302	down
NXF5	0.993302	-0.628633	0.179586	-3.50047	0.000464446	0.0011011	down
RGS13	31.5157	-0.981005	0.118342	-8.28957	1.13662e-16	1.64463e-15	down
FGD3	263.008	-0.870373	0.0800884	-10.8677	1.64364e-27	9.47734e-26	down
EDN2	173.835	-0.758096	0.116436	-6.51082	7.47419e-11	5.109e-10	down
BCL11B	137.453	-1.2226	0.100931	-12.1132	8.99017e-34	1.67677e-31	down
MASP1	2012.44	-0.877112	0.11935	-7.34909	1.99563e-13	1.9236e-12	down
ATP13A4	10.166	-0.582357	0.1089	-5.34765	8.91047e-08	3.85772e-07	down
HRASLS	3.12628	-0.945266	0.20639	-4.58	4.64973e-06	1.55053e-05	down
TAS2R4	18.0544	-0.607375	0.101808	-5.96589	2.43306e-09	1.33022e-08	down
CRYGN	19.2173	-0.742588	0.0998052	-7.44037	1.00403e-13	1.00987e-12	down
KLF2	1406.3	-0.734272	0.0853983	-8.5982	8.09764e-18	1.35438e-16	down
SYNGR3	37.586	-1.45699	0.118717	-12.2729	1.26659e-34	2.96582e-32	down
FBXL16	453.105	-0.563612	0.14361	-3.9246	8.68752e-05	0.000233332	down
VIL1	5.04633	-0.832972	0.154666	-5.38562	7.21963e-08	3.16855e-07	down
FGL2	960.696	-0.708531	0.0778005	-9.10703	8.46717e-20	1.80042e-18	down
STEAP4	26102.7	0.530933	0.0897823	5.91356	3.34782e-09	1.79608e-08	up
SPINK2	11.8652	-1.18771	0.146017	-8.13404	4.15223e-16	5.63441e-15	down
RASL11B	160.005	-0.690938	0.0939482	-7.35446	1.91703e-13	1.85342e-12	down
ADM2	2115.59	0.675855	0.0740075	9.13225	6.70915e-20	1.45234e-18	up
VPREB3	35.4063	-1.38177	0.135546	-10.1941	2.10642e-24	7.85348e-23	down
GAL3ST1	46.8898	-0.910634	0.108133	-8.42145	3.71852e-17	5.74411e-16	down
GNAZ	487.655	-0.550946	0.0826948	-6.66241	2.6938e-11	1.94889e-10	down
MGAT3	86.4726	-1.00671	0.0922571	-10.912	1.01026e-27	6.06187e-26	down
MCHR1	2.97519	-0.922578	0.150788	-6.11836	9.45409e-10	5.46771e-09	down
TST	2768.2	0.521116	0.0710334	7.33621	2.19721e-13	2.10943e-12	up
APOL5	0.593612	-0.906521	0.254535	-3.56148	0.000368772	0.000889659	down
IGLL1	1.16484	-0.692412	0.198074	-3.49572	0.000472781	0.00111962	down
RAC2	708.289	-1.01883	0.0816889	-12.4721	1.06006e-35	3.66069e-33	down
APOBEC3A	12.6534	-0.715362	0.144621	-4.94645	7.55786e-07	2.84156e-06	down
KRT17	8017.91	-0.677708	0.151392	-4.47652	7.58709e-06	2.44881e-05	down
RNF112	160.659	-0.581202	0.120793	-4.81156	1.49759e-06	5.38387e-06	down
CPA4	6.43235	-0.637442	0.134869	-4.72637	2.28565e-06	8.00852e-06	down
CDHR3	152.357	-0.847815	0.119421	-7.09936	1.25331e-12	1.08645e-11	down
VGF	133.764	-0.804043	0.154668	-5.19852	2.00884e-07	8.28431e-07	down
FLNC	12114.4	-0.51062	0.115407	-4.4245	9.66639e-06	3.06328e-05	down
LRRC4	63.8404	-0.824486	0.117608	-7.01044	2.37567e-12	1.98241e-11	down
IRF5	377.252	-0.528245	0.0523145	-10.0975	5.66758e-24	2.01898e-22	down
FEZF1	8.60504	-1.18227	0.202501	-5.83834	5.27228e-09	2.74568e-08	down
PDE11A	1105.28	0.620416	0.136778	4.53595	5.7344e-06	1.88603e-05	up
HOXD9	332.542	-0.572106	0.0842656	-6.78932	1.1266e-11	8.62854e-11	down
HOXD10	246.177	-0.559251	0.106781	-5.23734	1.62903e-07	6.79832e-07	down
HOXD13	318.354	-0.678904	0.119327	-5.68943	1.27462e-08	6.28183e-08	down
ARHGAP22	146.614	-0.602837	0.0818952	-7.36107	1.82438e-13	1.77187e-12	down
WDFY4	272.396	-1.15537	0.0959915	-12.0362	2.29376e-33	3.90953e-31	down
ELL3	116.035	0.622725	0.0717965	8.67347	4.19142e-18	7.27006e-17	up
IVD	11237.4	0.505417	0.0428377	11.7984	3.97673e-32	5.26602e-30	up
ISLR	2810.05	-0.770474	0.0785733	-9.80579	1.06308e-22	3.22469e-21	down
LOXL1	980.322	-0.667349	0.0614338	-10.8629	1.73179e-27	9.92602e-26	down
ACKR4	9.62703	-1.10187	0.105299	-10.4642	1.26194e-25	5.53209e-24	down
PALLD	10593	-0.53196	0.0777004	-6.8463	7.57865e-12	5.93223e-11	down
BBOX1	42.9257	-1.12916	0.139938	-8.06898	7.08872e-16	9.39341e-15	down
MYOD1	1.99826	-1.33498	0.582696	-2.29105	0.0219605	0.0375508	down
CSRP3	52.3097	-2.34377	0.56608	-4.14035	3.46775e-05	9.98266e-05	down
E2F8	43.7099	-0.680564	0.116854	-5.82405	5.74396e-09	2.97678e-08	down
SOX15	161.552	-0.522336	0.0931047	-5.6102	2.02097e-08	9.62178e-08	down
CD68	24.4563	-0.794755	0.0929811	-8.54749	1.25794e-17	2.05914e-16	down
MPDU1	4198.56	0.50909	0.0592206	8.59651	8.21804e-18	1.37093e-16	up
KLK14	268.695	-0.794867	0.182555	-4.35412	1.33603e-05	4.14026e-05	down
SIGLEC9	46.8779	-0.612514	0.0730965	-8.37953	5.31404e-17	8.09159e-16	down
KLK10	468.082	-0.557193	0.118636	-4.69667	2.64431e-06	9.19476e-06	down
KLK8	1.32848	-1.11536	0.243251	-4.58522	4.53513e-06	1.51547e-05	down
RIPK3	84.7876	-0.748156	0.0779101	-9.60281	7.77918e-22	2.1157e-20	down
ADCY4	458.482	-0.551235	0.0718195	-7.67529	1.6505e-14	1.83292e-13	down
AJUBA	723.141	-0.526613	0.0748398	-7.03654	1.9707e-12	1.66473e-11	down
EGLN3	476.862	-0.524305	0.0846722	-6.19217	5.93427e-10	3.52851e-09	down
RNASE1	1556.74	-0.551957	0.0666984	-8.27541	1.28019e-16	1.83852e-15	down
CDO1	590.37	0.647063	0.145548	4.44572	8.75996e-06	2.79681e-05	up
RHBDF2	544.515	-0.565388	0.0498771	-11.3356	8.74057e-30	7.59401e-28	down
AANAT	3.84402	-0.736387	0.119367	-6.16911	6.86765e-10	4.05366e-09	down
ARHGEF6	650.684	-0.663274	0.0605757	-10.9495	6.682e-28	4.19284e-26	down
ART1	2.69111	-1.07073	0.202829	-5.27899	1.29895e-07	5.50211e-07	down
LBP	7.17902	-0.834687	0.267115	-3.12482	0.00177912	0.00380454	down
TNNI3	12.4617	-1.63596	0.233569	-7.00416	2.48474e-12	2.06893e-11	down
GALNT8	14.8573	-0.801139	0.106782	-7.50257	6.25789e-14	6.46357e-13	down
KCNA5	25.3642	-0.649442	0.127528	-5.09255	3.53271e-07	1.40409e-06	down
NXNL2	31.5169	-0.653457	0.0842532	-7.75587	8.77386e-15	1.01181e-13	down
GDPD2	4.26716	-0.61694	0.103089	-5.98456	2.16982e-09	1.19172e-08	down
CNN1	21526.7	-0.520095	0.111945	-4.64599	3.38454e-06	1.15408e-05	down
ZSCAN10	1.09599	-0.749152	0.18193	-4.1178	3.82514e-05	0.000109391	down
APOC1	1192.21	-0.503341	0.121674	-4.1368	3.52181e-05	0.000101276	down
ATP8B3	34.5001	-0.535062	0.0652137	-8.20474	2.31095e-16	3.22945e-15	down
BST2	2597	-1.01215	0.11141	-9.08496	1.03739e-19	2.17219e-18	down
USHBP1	124.633	-0.506898	0.0703223	-7.20821	5.66908e-13	5.13453e-12	down
MAS1	7.80062	-0.814865	0.15025	-5.42341	5.84727e-08	2.60495e-07	down
ACSBG2	7.72285	-0.600089	0.0994956	-6.03131	1.62634e-09	9.07771e-09	down
CACNG6	9.86773	-1.48279	0.213913	-6.93173	4.15712e-12	3.36939e-11	down
FCHO1	85.1688	-1.05332	0.0830237	-12.687	6.98263e-37	3.35184e-34	down
UNC13A	36.8594	-0.523638	0.131196	-3.99127	6.57195e-05	0.000179909	down
KLHDC7B	64.8176	-1.31331	0.121023	-10.8517	1.95786e-27	1.10893e-25	down
GDF15	23188.9	0.656866	0.114481	5.73779	9.59172e-09	4.8124e-08	up
KIAA1683	488.422	-0.745192	0.0977223	-7.62561	2.42884e-14	2.63928e-13	down
HRC	146.754	-0.759003	0.117027	-6.4857	8.83213e-11	5.94829e-10	down
TRPM4	29783.1	0.561583	0.0775336	7.2431	4.38554e-13	4.04063e-12	up
LSP1	1185.03	-0.913006	0.0776892	-11.752	6.89469e-32	8.8849e-30	down
TNNT3	75.2061	-1.7872	0.217332	-8.22338	1.97852e-16	2.77702e-15	down
TNNI2	41.876	-0.774138	0.15439	-5.01417	5.32627e-07	2.05485e-06	down
COL5A1	3847.05	-0.90434	0.0775919	-11.6551	2.16194e-31	2.54671e-29	down
CALY	18.2263	-0.568282	0.125663	-4.52226	6.11837e-06	2.00407e-05	down
GATA5	119.801	-0.812608	0.137102	-5.92705	3.0842e-09	1.66021e-08	down
ASS1	3954.35	-0.714092	0.0855709	-8.34504	7.11927e-17	1.06465e-15	down
GMFG	390.452	-0.813818	0.0799882	-10.1742	2.58425e-24	9.52402e-23	down
SMPDL3B	1549.71	0.700841	0.0770538	9.09548	9.41722e-20	1.98268e-18	up
THEMIS2	407.478	-0.823977	0.0758692	-10.8605	1.77794e-27	1.013e-25	down
AKAP12	2965.61	-0.52618	0.0911035	-5.77563	7.66655e-09	3.91296e-08	down
SYNE1	2986.51	-0.588948	0.0804516	-7.32052	2.47008e-13	2.35726e-12	down
LILRB2	141.812	-0.746212	0.0773464	-9.64766	5.02921e-22	1.41385e-20	down
TTLL9	15.617	-0.570264	0.119901	-4.75611	1.97362e-06	6.97763e-06	down
COX4I2	98.3864	-0.52773	0.0970968	-5.4351	5.47663e-08	2.44892e-07	down
C1QL1	30.13	-0.682268	0.140036	-4.87211	1.10414e-06	4.04051e-06	down
GFAP	36.413	1.01737	0.186377	5.45864	4.79792e-08	2.15951e-07	up
PYY	4.12151	-0.568306	0.135648	-4.18955	2.79504e-05	8.16983e-05	down
TEX101	9.27897	0.556677	0.159306	3.49439	0.00047515	0.00112467	up
IDO1	295.841	-0.847901	0.118894	-7.13158	9.92265e-13	8.72366e-12	down
RFTN1	931.569	-0.841066	0.0689562	-12.1971	3.22047e-34	6.72133e-32	down
GALNT15	100.129	-0.523393	0.0958603	-5.45996	4.76246e-08	2.14456e-07	down
SLC6A6	757.23	-0.635525	0.0722166	-8.80027	1.36489e-18	2.52479e-17	down
LRRC4B	96.1809	-0.537583	0.121158	-4.43703	9.12073e-06	2.9009e-05	down
GFPT2	425.471	-0.609989	0.0765488	-7.96863	1.60444e-15	2.04425e-14	down
RAMP2	691.214	-0.52115	0.0708419	-7.35653	1.88756e-13	1.82677e-12	down
ANO1	1415.72	-0.536746	0.0784306	-6.84358	7.7236e-12	6.0415e-11	down
BARX1	15.5618	-0.540151	0.186909	-2.88992	0.00385346	0.00770731	down
MAP1B	4888.71	-0.706018	0.0912237	-7.73941	9.98782e-15	1.1463e-13	down
KRT34	0.778216	-1.62211	0.301381	-5.38226	7.35545e-08	3.22374e-07	down
TNS4	1458.25	-0.683969	0.154847	-4.41707	1.00047e-05	3.16266e-05	down
FMO5	1447.65	0.733788	0.103269	7.1056	1.19802e-12	1.04134e-11	up
FSHB	2.00715	0.852992	0.209966	4.06253	4.85445e-05	0.000136193	up
LIN28A	1.01146	-0.679202	0.238144	-2.85206	0.00434367	0.00858438	down
ABHD12B	6.50438	-0.55124	0.108241	-5.09272	3.52963e-07	1.40345e-06	down
PODNL1	165.724	-0.767023	0.084359	-9.09237	9.69074e-20	2.03803e-18	down
RTBDN	2.65824	-0.64981	0.187133	-3.47246	0.000515717	0.00121218	down
MATN3	126.258	-1.09631	0.0995685	-11.0106	3.39704e-28	2.21859e-26	down
PPARG	274.799	-0.580516	0.109485	-5.30224	1.14391e-07	4.87987e-07	down
FCRLA	40.139	-1.95054	0.186993	-10.4311	1.78779e-25	7.69673e-24	down
SLX1A	1.09957	-0.503864	0.202262	-2.49115	0.0127331	0.022918	down
TRIM22	1651.61	-0.593172	0.0807187	-7.34864	2.0024e-13	1.92916e-12	down
IQCA1	85.7682	-0.617103	0.0967519	-6.3782	1.79187e-10	1.14724e-09	down
PTPRE	358.576	-0.612076	0.0677573	-9.03336	1.66478e-19	3.39335e-18	down
CARD6	142.851	-0.724768	0.0684113	-10.5943	3.16783e-26	1.49816e-24	down
SERPINF1	4436.83	-0.660206	0.0859392	-7.68225	1.56321e-14	1.74065e-13	down
DDC	279.689	0.703442	0.191196	3.67917	0.00023399	0.000584245	up
ENAM	4.21102	-0.888243	0.161852	-5.48801	4.06487e-08	1.84645e-07	down
ITGB4	3570.8	-0.575782	0.0929748	-6.19289	5.90711e-10	3.5137e-09	down
CLEC10A	191.471	-0.712945	0.0983745	-7.24726	4.25299e-13	3.92227e-12	down
SLC52A1	48.5328	-0.609785	0.130939	-4.65702	3.20822e-06	1.10061e-05	down
GUCY2D	155.904	0.545762	0.12138	4.49632	6.91388e-06	2.24359e-05	up
XAF1	224.393	-1.04457	0.115588	-9.03696	1.61095e-19	3.29412e-18	down
RGS22	72.4294	-0.513725	0.0856383	-5.99878	1.98808e-09	1.09724e-08	down
MATN2	5369.05	-0.536013	0.0757912	-7.07223	1.52462e-12	1.3063e-11	down
REEP2	325.959	-0.558134	0.0896084	-6.22859	4.70651e-10	2.84539e-09	down
SNAP25	113.977	-0.549853	0.0979089	-5.61597	1.95465e-08	9.32918e-08	down
NES	3360.63	-0.602519	0.0805538	-7.4797	7.44913e-14	7.62424e-13	down
CRP	5.94723	-0.947656	0.254601	-3.72212	0.000197556	0.000499262	down
FCRL2	19.803	-2.0507	0.184174	-11.1345	8.51742e-29	6.29012e-27	down
SYT11	978.369	-0.693845	0.0754016	-9.202	3.51364e-20	7.84482e-19	down
ALDH3B2	2318.69	0.741409	0.127057	5.83523	5.3715e-09	2.79507e-08	up
BHMT2	251.849	-0.505341	0.0902223	-5.60107	2.13037e-08	1.01001e-07	down
SYT4	118.199	-0.939865	0.200514	-4.68729	2.76852e-06	9.59536e-06	down
SLC14A2	21.737	-0.812061	0.0990317	-8.2	2.40379e-16	3.34457e-15	down
TPTE2	2.06281	-0.802872	0.156752	-5.12193	3.02425e-07	1.21381e-06	down
ALOX5AP	263.846	-0.762444	0.0758586	-10.0509	9.1063e-24	3.13914e-22	down
RNF17	1.80744	-1.06297	0.238579	-4.4554	8.37353e-06	2.68101e-05	down
GPR12	3.99106	-0.625179	0.149783	-4.1739	2.99432e-05	8.6967e-05	down
CHRM3	1086.85	0.592787	0.166966	3.55034	0.000384728	0.000924435	up
MYH8	5.4791	-1.15186	0.323662	-3.55885	0.000372483	0.000898046	down
CHI3L1	385.322	-0.659585	0.128824	-5.12003	3.05482e-07	1.22505e-06	down
MYBPH	21.3896	-0.912037	0.334082	-2.72998	0.00633375	0.0121311	down
CHIT1	634.334	-0.604567	0.173025	-3.4941	0.000475663	0.00112575	down
LGR6	211.478	-0.712529	0.148926	-4.78446	1.71448e-06	6.1155e-06	down
TMCC2	87.1071	-0.795008	0.064835	-12.262	1.44856e-34	3.31118e-32	down
CCNA1	7.40609	-0.789417	0.109404	-7.21558	5.37043e-13	4.88015e-12	down
EPSTI1	258.733	-0.939613	0.0971583	-9.67095	4.00659e-22	1.14993e-20	down
TRPC4	235.516	-0.506906	0.092152	-5.50076	3.7816e-08	1.72718e-07	down
POSTN	2605.83	-0.884644	0.101455	-8.71959	2.79221e-18	4.96418e-17	down
EPHB2	367.443	-0.519612	0.0800639	-6.48996	8.58585e-11	5.80074e-10	down
LGALS12	5.16545	-0.53949	0.152291	-3.5425	0.000396358	0.00094941	down
PDZD2	622.355	-0.607964	0.0832123	-7.30617	2.74856e-13	2.59592e-12	down
GSTT2B	377.602	0.983737	0.14793	6.65	2.93098e-11	2.10652e-10	up
MYO18B	40.1132	-0.555022	0.158705	-3.4972	0.000470175	0.00111386	down
SEC14L4	2.38426	-0.627378	0.161923	-3.87454	0.000106828	0.000283041	down
GIMAP6	571.434	-0.628624	0.0678088	-9.27054	1.85206e-20	4.30004e-19	down
GIMAP4	707.238	-0.746961	0.0614691	-12.1518	5.61031e-34	1.09922e-31	down
NTS	17.8736	-0.677055	0.181259	-3.73529	0.000187498	0.000476211	down
DYDC2	9.41982	-0.725325	0.198501	-3.654	0.000258184	0.000640572	down
TMTC1	990.388	-0.534009	0.0800096	-6.67431	2.48396e-11	1.8073e-10	down
SPINK5	136.495	-0.763237	0.1475	-5.1745	2.28523e-07	9.34782e-07	down
CA1	4.52305	-1.9631	0.246585	-7.96113	1.70473e-15	2.16199e-14	down
TEX15	4.24572	-1.4187	0.205251	-6.91202	4.778e-12	3.83699e-11	down
DUSP26	118.998	-0.627568	0.126166	-4.97415	6.5536e-07	2.49081e-06	down
VRTN	1.32713	-0.543178	0.223857	-2.42645	0.0152475	0.0269583	down
LOXL2	787.77	-0.511456	0.0688921	-7.42401	1.13625e-13	1.13571e-12	down
PEBP4	1704.29	1.11458	0.150128	7.42417	1.13493e-13	1.13499e-12	up
ADAMDEC1	97.5743	-1.05236	0.127682	-8.24202	1.69322e-16	2.39583e-15	down
MRO	24.0464	-0.698803	0.0920609	-7.59067	3.18267e-14	3.414e-13	down
CD180	111.857	-1.08952	0.0916285	-11.8906	1.32432e-32	1.95602e-30	down
CAMK1	1034.83	0.512125	0.0562059	9.1116	8.11787e-20	1.73383e-18	up
BHLHE40	8102.03	-0.695817	0.0962897	-7.22629	4.96375e-13	4.53205e-12	down
CHL1	595.813	-0.58555	0.139439	-4.19933	2.67711e-05	7.8538e-05	down
TSPAN2	677.973	-0.56382	0.079949	-7.05225	1.76047e-12	1.4957e-11	down
TSHB	1.50202	-0.652706	0.147277	-4.43182	9.34401e-06	2.96651e-05	down
GSTM5	505.274	-0.655144	0.104677	-6.25874	3.88105e-10	2.37325e-09	down
VAV3	324.862	-0.685103	0.0876488	-7.81646	5.43312e-15	6.43165e-14	down
HMGCS2	4892.5	0.673462	0.151624	4.44167	8.92635e-06	2.84614e-05	up
PTPN22	80.7289	-1.14232	0.0943485	-12.1074	9.64829e-34	1.75814e-31	down
WNT2B	515.316	-0.948183	0.0882859	-10.7399	6.61055e-27	3.42127e-25	down
ADAM30	0.488126	-0.892724	0.358917	-2.48727	0.0128728	0.0231455	down
VTCN1	190.872	-1.14198	0.155317	-7.35261	1.9437e-13	1.87731e-12	down
NGF	27.659	-0.80963	0.0902266	-8.9733	2.87766e-19	5.74962e-18	down
FKBP11	3088.95	0.52194	0.063777	8.18383	2.74972e-16	3.79838e-15	up
RSAD2	397.94	-1.0521	0.102275	-10.287	8.06743e-25	3.21375e-23	down
MYCN	6.35989	-0.699743	0.119966	-5.83284	5.44903e-09	2.83311e-08	down
CMPK2	328.062	-0.740202	0.0879252	-8.41855	3.81175e-17	5.88339e-16	down
SAA2	146.144	-1.01333	0.215881	-4.69393	2.68008e-06	9.30732e-06	down
FST	444.404	-0.661771	0.108585	-6.09448	1.09793e-09	6.2948e-09	down
CRB1	4.93813	-0.700704	0.126539	-5.53748	3.0686e-08	1.42045e-07	down
ERN2	126.247	-1.3741	0.187812	-7.31633	2.54853e-13	2.42602e-12	down
IL2RA	69.1265	-1.13973	0.103402	-11.0223	2.98254e-28	1.96796e-26	down
DOCK2	460.557	-1.01945	0.0883872	-11.5339	8.8973e-31	9.54397e-29	down
KLRD1	66.272	-0.903674	0.0979964	-9.2215	2.92961e-20	6.61004e-19	down
KLRC1	13.9074	-0.664305	0.117158	-5.67017	1.42659e-08	6.97705e-08	down
PRH2	3.76244	-0.904348	0.140266	-6.44739	1.13792e-10	7.53419e-10	down
RAB33A	15.8473	-1.04338	0.0914906	-11.4042	3.9839e-30	3.6954e-28	down
SOX3	7.2178	1.41172	0.394414	3.5793	0.000344515	0.000836077	up
MTNR1B	0.334495	-0.981851	0.390238	-2.51603	0.0118685	0.0214786	down
SPOCD1	32.8665	-1.11931	0.117298	-9.54242	1.39535e-21	3.68023e-20	down
CYP2J2	988.886	0.526808	0.109866	4.79498	1.62689e-06	5.82145e-06	up
FHOD3	1043.82	-0.50868	0.0880957	-5.77418	7.73287e-09	3.94471e-08	down
SLC43A3	346.386	-0.674211	0.0587045	-11.4848	1.57254e-30	1.62335e-28	down
APLNR	263.057	-0.713655	0.111705	-6.38873	1.67265e-10	1.07665e-09	down
FADS2	8652.44	0.638058	0.136568	4.67208	2.98165e-06	1.02802e-05	up
TCN1	45.111	-0.509808	0.207493	-2.45699	0.0140108	0.0249742	down
C5AR2	24.0785	-0.812834	0.0926075	-8.77719	1.67605e-18	3.06787e-17	down
PDGFRA	958.6	-0.57123	0.101013	-5.65503	1.55819e-08	7.57057e-08	down
COL4A2	15223.3	-0.692366	0.0718085	-9.64184	5.32237e-22	1.49189e-20	down
DZIP1	472.581	-0.554034	0.0725734	-7.63411	2.27383e-14	2.48067e-13	down
ADAMTS8	307.227	-0.505683	0.0828183	-6.10593	1.02205e-09	5.8773e-09	down
ETS1	2461.45	-0.710361	0.0692515	-10.2577	1.0928e-24	4.25846e-23	down
ADAM19	410.666	-1.01407	0.0819623	-12.3724	3.68705e-35	1.10617e-32	down
HAVCR2	250.243	-0.726569	0.068135	-10.6637	1.50534e-26	7.50696e-25	down
CCNJL	79.2597	-0.509079	0.0894997	-5.68805	1.285e-08	6.32809e-08	down
HNF1A	58.1912	-1.09207	0.251198	-4.34745	1.37732e-05	4.25929e-05	down
OASL	106.649	-1.20569	0.111348	-10.8281	2.53238e-27	1.41349e-25	down
NT5E	589.783	-0.635875	0.0797041	-7.97794	1.48793e-15	1.90338e-14	down
CGA	73.3583	1.57022	0.221095	7.10201	1.22953e-12	1.06728e-11	up
PRR5L	174.156	-0.61429	0.0560625	-10.9572	6.1346e-28	3.90111e-26	down
LMO2	494.166	-0.6429	0.0609069	-10.5554	4.79338e-26	2.21244e-24	down
PRPH	26.6324	-1.06346	0.149221	-7.12672	1.02788e-12	9.01204e-12	down
ITGA7	2028.65	-0.535608	0.0876397	-6.11147	9.87153e-10	5.68687e-09	down
TESPA1	96.6127	-1.09165	0.0890902	-12.2533	1.61361e-34	3.64504e-32	down
AGAP2	150.264	-0.698719	0.0647084	-10.798	3.51902e-27	1.90872e-25	down
KRT85	0.353881	-0.823758	0.340216	-2.42128	0.0154661	0.0273171	down
PPP1R1A	169.85	-0.602363	0.13488	-4.46592	7.97259e-06	2.56246e-05	down
FAIM2	667.573	-0.508342	0.0944912	-5.37978	7.45784e-08	3.26563e-07	down
KRT7	2788.97	-0.747003	0.149867	-4.98443	6.21455e-07	2.37181e-06	down
NHSL1	418.713	-0.541004	0.0835311	-6.47668	9.37647e-11	6.28842e-10	down
NMBR	1.47948	-0.559975	0.141205	-3.9657	7.31813e-05	0.000198777	down
STX11	65.3923	-0.745892	0.0850478	-8.77027	1.78235e-18	3.25931e-17	down
AGT	1581.5	0.785692	0.176919	4.44096	8.9558e-06	2.85364e-05	up
KIAA1614	153.025	-0.572507	0.0723059	-7.91785	2.41661e-15	3.00722e-14	down
NPL	235.832	-0.606722	0.0699276	-8.67643	4.08386e-18	7.0963e-17	down
GPR55	19.4793	-1.09631	0.107712	-10.1781	2.48382e-24	9.17149e-23	down
CHRND	6.86974	-1.69407	0.385071	-4.39937	1.08568e-05	3.41404e-05	down
PAX3	5.89046	-0.583788	0.186106	-3.13686	0.00170768	0.00366236	down
DOCK10	370.411	-1.07902	0.0920316	-11.7245	9.5505e-32	1.19077e-29	down
HTR2B	27.0875	-1.18285	0.110529	-10.7017	9.99308e-27	5.06834e-25	down
SLC19A3	26.662	-0.649647	0.143179	-4.53732	5.69737e-06	1.87481e-05	down
SERPINE2	598.634	-0.971927	0.0767617	-12.6616	9.64978e-37	4.30896e-34	down
WNT10A	88.8756	-0.651595	0.106558	-6.11495	9.65888e-10	5.57775e-09	down
EDAR	56.5277	-0.634408	0.151476	-4.18818	2.81205e-05	8.2133e-05	down
ALDH1L2	195.172	-0.809692	0.0941849	-8.59684	8.1941e-18	1.36932e-16	down
PLXNC1	466.437	-0.796927	0.0759468	-10.4932	9.28041e-26	4.13441e-24	down
DRAM1	852.562	-0.562241	0.0610204	-9.21399	3.14224e-20	7.05662e-19	down
PCDH8	163.32	-0.791994	0.171308	-4.62321	3.77854e-06	1.27709e-05	down
SPDYE1	8.84189	-0.562193	0.0997775	-5.63447	1.75602e-08	8.45047e-08	down
IGF2BP3	3.58372	-1.11819	0.160948	-6.94753	3.7173e-12	3.02568e-11	down
GPNMB	3570.21	-0.598487	0.0862696	-6.9374	3.99378e-12	3.24111e-11	down
IL6	215.713	-1.11045	0.182299	-6.09135	1.11965e-09	6.41358e-09	down
AOAH	254.379	-0.818668	0.0835534	-9.79814	1.14683e-22	3.46775e-21	down
DGKB	19.4171	-1.15197	0.14909	-7.7267	1.10372e-14	1.25474e-13	down
NACAD	223.584	-0.687623	0.0875991	-7.84965	4.17193e-15	5.00033e-14	down
ABHD17C	2883.34	0.525503	0.0541714	9.70074	2.99322e-22	8.66859e-21	up
TM6SF1	69.8524	-0.654462	0.0733714	-8.91985	4.66916e-19	9.07414e-18	down
CHAD	31.7644	-0.594921	0.114651	-5.18897	2.11459e-07	8.69426e-07	down
LIMD2	880.553	-0.591387	0.0699912	-8.44944	2.92695e-17	4.58031e-16	down
RTP4	255.475	-0.784753	0.0957281	-8.19773	2.44977e-16	3.39871e-15	down
TBR1	1.18301	-1.07327	0.217953	-4.92432	8.46551e-07	3.15746e-06	down
ERMN	7.68238	-1.52533	0.136614	-11.1653	6.03203e-29	4.52426e-27	down
BLK	42.4954	-1.87244	0.178298	-10.5018	8.47686e-26	3.79404e-24	down
IL10	14.1671	-0.812874	0.112324	-7.23684	4.59259e-13	4.20918e-12	down
IL1RN	138.104	-0.738117	0.108606	-6.79626	1.0737e-11	8.25455e-11	down
IL36RN	17.4709	-0.54554	0.220161	-2.47791	0.0132155	0.0237018	down
GYPC	817.642	-0.696826	0.0769698	-9.05324	1.38788e-19	2.85623e-18	down
OR1J1	0.6158	-1.12226	0.280826	-3.99629	6.43434e-05	0.00017657	down
ST6GALNAC4	346.274	-0.662565	0.0690189	-9.59976	8.01341e-22	2.17018e-20	down
TMOD1	372.275	-0.552959	0.0799975	-6.9122	4.77187e-12	3.83367e-11	down
ANGPTL2	1884.28	-0.604611	0.0873013	-6.92557	4.34221e-12	3.50904e-11	down
ALDOB	15.6027	-0.582931	0.148333	-3.92989	8.49855e-05	0.000228608	down
HEMGN	1.12747	-0.821265	0.197959	-4.14865	3.34437e-05	9.64482e-05	down
NR5A1	1.11507	-1.07517	0.214198	-5.0195	5.1805e-07	2.00183e-06	down
IL33	982.672	-0.613302	0.0796052	-7.7043	1.31567e-14	1.48426e-13	down
CCL21	539.393	-1.11169	0.124085	-8.95911	3.27306e-19	6.47192e-18	down
SIT1	61.1944	-1.18638	0.105548	-11.2402	2.58859e-29	2.08838e-27	down
CD72	91.4157	-1.03369	0.0815746	-12.6717	8.49041e-37	3.88153e-34	down
CAPN11	21.94	-0.545822	0.0774125	-7.05082	1.77864e-12	1.51046e-11	down
HCRTR2	0.429025	-1.31281	0.350206	-3.74867	0.000177777	0.000452779	down
IRF4	79.0777	-1.67817	0.128799	-13.0293	8.33174e-39	6.10551e-36	down
TUBB2A	2132.27	0.692611	0.0920903	7.52099	5.43614e-14	5.65129e-13	up
FOXF2	294.091	-0.710328	0.12106	-5.86756	4.42248e-09	2.32966e-08	down
IER3	1157.46	-0.770152	0.110266	-6.98448	2.85911e-12	2.36096e-11	down
CLPS	0.419717	-1.08849	0.461151	-2.36038	0.0182561	0.0317169	down
NRM	392.965	-0.576526	0.055738	-10.3435	4.47892e-25	1.84154e-23	down
FGFBP1	60.9528	-0.74761	0.204166	-3.66177	0.000250479	0.000622099	down
TLR2	269.202	-0.771107	0.0756399	-10.1944	2.09942e-24	7.84261e-23	down
MGARP	31.8716	-0.612747	0.0883088	-6.93869	3.95762e-12	3.21312e-11	down
TTC29	23.3075	-1.12181	0.207744	-5.39997	6.66502e-08	2.9406e-07	down
FCHSD2	989.731	-0.55348	0.0499488	-11.0809	1.55224e-28	1.09174e-26	down
SLCO2B1	1025.56	-0.693502	0.0718258	-9.65533	4.66634e-22	1.32151e-20	down
IL18BP	579.047	-0.669467	0.0583368	-11.4759	1.74386e-30	1.77164e-28	down
LRRC32	1511.81	-0.508811	0.0696734	-7.3028	2.81837e-13	2.65924e-12	down
SULF1	4638.66	-0.978363	0.0932881	-10.4875	9.85638e-26	4.3787e-24	down
NXPE4	78.4686	-0.807889	0.222103	-3.63746	0.000275342	0.00067928	down
TMPRSS4	188.417	-1.33682	0.153005	-8.73714	2.3909e-18	4.28242e-17	down
TRPC6	121.07	-0.630659	0.0918717	-6.86456	6.66966e-12	5.26796e-11	down
MMP7	4960.02	-0.995638	0.144883	-6.87201	6.33037e-12	5.01649e-11	down
MMP20	3.55266	-0.974971	0.230265	-4.23412	2.29449e-05	6.8199e-05	down
MMP27	0.976256	-1.21832	0.258161	-4.71923	2.36738e-06	8.27979e-06	down
TRIM29	3337.1	-0.531255	0.143849	-3.69313	0.000221507	0.000554736	down
BTG4	0.529513	-0.774048	0.248609	-3.11351	0.00184874	0.00393884	down
FXYD6	1179.4	-0.683137	0.0980366	-6.96818	3.21071e-12	2.63231e-11	down
FXYD2	9.86959	-0.560605	0.120924	-4.63603	3.55167e-06	1.20679e-05	down
MMP13	23.1786	-1.39862	0.202269	-6.91463	4.69083e-12	3.7733e-11	down
CASP1	356.512	-0.839392	0.0751018	-11.1767	5.30098e-29	4.05514e-27	down
CASP5	2.09331	-0.708161	0.153244	-4.62113	3.81649e-06	1.28856e-05	down
UNC13C	3.15872	-0.677658	0.166126	-4.07918	4.51942e-05	0.000127558	down
KIF23	175.693	-0.508043	0.0858764	-5.91598	3.29915e-09	1.77046e-08	down
ITGA11	898.463	-1.04814	0.0948967	-11.0451	2.31635e-28	1.56607e-26	down
PAQR5	59.0208	-0.840788	0.076844	-10.9415	7.29906e-28	4.53557e-26	down
ITPKA	27.4623	-0.795194	0.101518	-7.83302	4.76306e-15	5.69107e-14	down
PLCB2	407.09	-0.679293	0.0649719	-10.4552	1.38742e-25	6.05453e-24	down
SLC28A2	6.43415	-0.5649	0.124267	-4.54584	5.47155e-06	1.80576e-05	down
STRA6	471.974	-0.819086	0.0996514	-8.21952	2.04323e-16	2.86575e-15	down
CYP19A1	4.03587	-0.955012	0.12165	-7.85051	4.1435e-15	4.96935e-14	down
BCL2L10	64.8194	0.612353	0.110961	5.51862	3.41679e-08	1.56952e-07	up
GCOM1	22.777	-0.50175	0.0978823	-5.12606	2.9587e-07	1.18924e-06	down
BRDT	1.77133	-0.90805	0.197652	-4.59418	4.34455e-06	1.45559e-05	down
IFI44L	668.618	-1.32672	0.124839	-10.6275	2.22102e-26	1.06882e-24	down
GIPC2	102.811	-0.642284	0.0846344	-7.58892	3.22593e-14	3.45653e-13	down
IFI44	623.348	-0.631956	0.0956171	-6.60924	3.863e-11	2.73099e-10	down
CLCA2	98.5082	-1.01418	0.19703	-5.14731	2.6425e-07	1.07157e-06	down
DNASE2B	703.348	0.708718	0.127443	5.56106	2.68148e-08	1.24938e-07	up
CGREF1	1762	0.575442	0.0768423	7.48862	6.96029e-14	7.15442e-13	up
LHCGR	1.53942	-1.58659	0.23927	-6.63094	3.33559e-11	2.37297e-10	down
EMILIN1	5269.39	-0.529621	0.0839342	-6.30995	2.79125e-10	1.7384e-09	down
SIX3	1.86524	-0.712711	0.201838	-3.5311	0.000413836	0.000988562	down
TRIM54	35.9533	-0.817041	0.18762	-4.35477	1.33206e-05	4.12863e-05	down
CH25H	175.937	-1.11531	0.116203	-9.59797	8.15304e-22	2.19869e-20	down
DUSP5	1427.86	-0.798368	0.115961	-6.88478	5.78771e-12	4.60547e-11	down
CALHM2	579.992	-0.673628	0.0563175	-11.9613	5.66995e-33	8.85112e-31	down
ENTPD1	1767.58	-0.507099	0.0464673	-10.913	9.98819e-28	6.01201e-26	down
PLCE1	539.086	-0.517522	0.0538608	-9.6085	7.36131e-22	2.01059e-20	down
RBP4	88.8442	-0.649186	0.143774	-4.51532	6.32227e-06	2.06734e-05	down
GPR87	169.668	-0.591668	0.147816	-4.00273	6.26146e-05	0.000172442	down
ZNF365	130.41	-0.685667	0.0826505	-8.29598	1.07692e-16	1.56177e-15	down
ADAMTS14	28.1098	-1.15541	0.101632	-11.3686	5.99663e-30	5.48292e-28	down
MYPN	12.0161	-1.51052	0.295267	-5.11579	3.12436e-07	1.25137e-06	down
STAT4	94.9718	-1.01127	0.0817615	-12.3686	3.86697e-35	1.1423e-32	down
CDK15	23.8637	-0.724981	0.0990493	-7.31939	2.49097e-13	2.37483e-12	down
CHRNA1	32.2005	-1.20287	0.188064	-6.39607	1.59429e-10	1.03071e-09	down
CILP	169.325	-0.647109	0.100942	-6.41073	1.44826e-10	9.42648e-10	down
SEMA7A	149.366	-0.689004	0.0659814	-10.4424	1.58738e-25	6.88021e-24	down
PCDH10	1089.88	-0.612092	0.100063	-6.11709	9.52978e-10	5.50651e-09	down
AGPAT9	118.01	-0.967717	0.0975257	-9.92269	3.31679e-23	1.07035e-21	down
IL21	0.291609	-1.1955	0.424613	-2.8155	0.00487014	0.00952314	down
MMRN1	301.379	-0.642276	0.111737	-5.7481	9.02495e-09	4.54705e-08	down
PDE5A	3469.68	-0.515195	0.0961246	-5.35966	8.33779e-08	3.62778e-07	down
TRPC3	9.83838	-0.726943	0.122534	-5.93258	2.98213e-09	1.61023e-08	down
NAAA	7265.6	0.60321	0.0495354	12.1773	4.10426e-34	8.20894e-32	up
CXCL9	938.445	-1.19246	0.131295	-9.08231	1.0629e-19	2.22076e-18	down
ENPEP	224.964	-0.639641	0.0911724	-7.01573	2.28754e-12	1.91302e-11	down
LEF1	729.907	-0.538291	0.093615	-5.75005	8.92188e-09	4.49748e-08	down
EGF	618.604	0.891155	0.117439	7.58821	3.24343e-14	3.46948e-13	up
MTTP	15.9864	-0.574764	0.10928	-5.25955	1.4441e-07	6.07807e-07	down
PARVG	300.153	-0.834924	0.0745411	-11.2009	4.03824e-29	3.1392e-27	down
PIK3C2G	24.1225	-0.883864	0.179016	-4.93736	7.91887e-07	2.96279e-06	down
PLCZ1	0.510032	-1.24523	0.2983	-4.17442	2.98752e-05	8.67958e-05	down
SLCO1C1	9.45234	-0.641033	0.105573	-6.07197	1.26352e-09	7.17564e-09	down
PRICKLE1	204.2	-0.697692	0.0692969	-10.0682	7.6399e-24	2.67202e-22	down
CD27	123.581	-1.29454	0.103611	-12.4942	8.02631e-36	3.02183e-33	down
PIANP	142.092	-0.588078	0.0928536	-6.3334	2.39824e-10	1.50781e-09	down
SLC38A4	127.701	1.12151	0.172794	6.49041	8.56043e-11	5.78764e-10	up
AMIGO2	569.242	-0.940376	0.0876815	-10.7249	7.77639e-27	4.00307e-25	down
COL2A1	3967.26	-1.05161	0.262118	-4.01198	6.0211e-05	0.000166323	down
PPFIA2	657.854	-0.882546	0.202342	-4.36166	1.29082e-05	4.01247e-05	down
GLIPR1	634.479	-0.822817	0.0774175	-10.6283	2.20052e-26	1.06161e-24	down
TPH2	0.769222	-0.707649	0.218924	-3.2324	0.00122756	0.00270395	down
PHLDA1	1352.37	-0.603928	0.084019	-7.18799	6.57519e-13	5.90782e-12	down
LGR5	66.4675	-0.911874	0.119014	-7.6619	1.83203e-14	2.02165e-13	down
PTPRQ	48.7241	-0.599852	0.159239	-3.76698	0.000165231	0.00042307	down
LUM	8011.34	-0.971952	0.0967069	-10.0505	9.14171e-24	3.1457e-22	down
KERA	3.57872	-0.724995	0.161339	-4.49361	7.00255e-06	2.27122e-05	down
SYCP3	18.8006	-1.1121	0.103798	-10.7141	8.73728e-27	4.46182e-25	down
GAS2L3	102.782	-0.509773	0.0792761	-6.43035	1.27314e-10	8.37748e-10	down
FOXN4	29.715	-0.870258	0.159001	-5.47329	4.41746e-08	1.99622e-07	down
SLC7A1	5729.44	0.512728	0.0594697	8.62168	6.59807e-18	1.11487e-16	up
DHH	18.4963	-0.581922	0.0821573	-7.08303	1.41037e-12	1.21492e-11	down
ACVRL1	709.823	-0.597831	0.06161	-9.70348	2.91387e-22	8.46433e-21	down
GPR84	15.5327	-0.804282	0.105295	-7.63836	2.20005e-14	2.40427e-13	down
N4BP2L1	624.831	-0.619776	0.0691859	-8.95811	3.30278e-19	6.51095e-18	down
CELA1	0.654388	-0.995461	0.230213	-4.32408	1.53168e-05	4.70255e-05	down
BRCA2	94.4942	-0.610151	0.0810404	-7.52897	5.11408e-14	5.34542e-13	down
MAP3K12	349.33	-0.589518	0.0554103	-10.6391	1.95928e-26	9.52408e-25	down
ITGB7	75.8715	-0.992306	0.10066	-9.85799	6.33059e-23	1.97327e-21	down
GALNT6	162.63	-0.674996	0.0783968	-8.61	7.30609e-18	1.22949e-16	down
MORN3	42.4767	-0.598842	0.0875609	-6.83915	7.96648e-12	6.22566e-11	down
METTL21C	3.15817	-1.37796	0.256601	-5.37005	7.87169e-08	3.43666e-07	down
RNF113B	3.42595	-0.502974	0.203968	-2.46595	0.0136649	0.0244166	down
SSTR1	1127.95	-0.937141	0.155591	-6.0231	1.71105e-09	9.51736e-09	down
REM2	24.9757	-0.516647	0.101605	-5.08486	3.67893e-07	1.45858e-06	down
C14orf37	138.19	-0.555634	0.0791735	-7.01793	2.2518e-12	1.88478e-11	down
ESR2	49.1276	-0.568679	0.092603	-6.14104	8.19814e-10	4.78748e-09	down
KCNH5	4.92963	-0.700697	0.226106	-3.09898	0.00194188	0.00411728	down
GPR65	91.0988	-0.819997	0.079697	-10.2889	7.90467e-25	3.16864e-23	down
JDP2	690.171	-0.557235	0.0608579	-9.15633	5.36942e-20	1.17692e-18	down
SLC24A4	21.2396	-0.966848	0.0974957	-9.91683	3.51763e-23	1.13136e-21	down
FBLN5	2544.3	-0.835838	0.075308	-11.0989	1.26958e-28	8.99531e-27	down
SERPINA10	2.98237	-0.694987	0.174326	-3.98672	6.69935e-05	0.000183135	down
DUOXA2	21.2971	-0.821607	0.18761	-4.37934	1.19038e-05	3.72074e-05	down
DUOX2	198.192	-0.960154	0.158405	-6.0614	1.3494e-09	7.62503e-09	down
SLC27A2	1005.45	0.600987	0.069845	8.60458	7.65953e-18	1.28558e-16	up
FGF7	462.916	-0.612767	0.115482	-5.30615	1.11963e-07	4.78264e-07	down
HDC	63.0396	-0.762948	0.11518	-6.62397	3.49676e-11	2.48212e-10	down
PSTPIP1	151.492	-1.10437	0.0847856	-13.0255	8.76254e-39	6.10551e-36	down
BCL2A1	71.3989	-0.750421	0.093748	-8.00466	1.19793e-15	1.54166e-14	down
PIF1	68.4192	-0.651997	0.0816318	-7.98705	1.38211e-15	1.77155e-14	down
CYP11A1	35.2818	-0.575673	0.134918	-4.26684	1.98257e-05	5.95826e-05	down
BBS4	3165.88	0.605458	0.0774615	7.81625	5.44215e-15	6.43836e-14	up
CCDC33	5.96085	-0.924303	0.1407	-6.56931	5.05506e-11	3.52697e-10	down
CYP1A2	3.1215	0.864601	0.214514	4.03051	5.56569e-05	0.000154655	up
HAPLN3	304.913	-1.06659	0.0849514	-12.5553	3.71581e-36	1.4864e-33	down
ABHD2	32055.9	0.587107	0.0905736	6.48209	9.04577e-11	6.07725e-10	up
TICRR	93.1518	-0.588729	0.0830133	-7.09198	1.32203e-12	1.14241e-11	down
MFGE8	4895.94	-0.692162	0.0690428	-10.0251	1.18225e-23	4.01777e-22	down
ITGAX	525.166	-0.860573	0.0766825	-11.2225	3.16074e-29	2.50783e-27	down
TGFB1I1	2285.3	-0.546314	0.091697	-5.95782	2.55623e-09	1.39359e-08	down
IGSF6	311.609	-0.791445	0.0760496	-10.407	2.30454e-25	9.85513e-24	down
ABCC12	12.1468	-0.642338	0.281309	-2.28339	0.0224073	0.0382471	down
MARVELD3	1466.85	0.551624	0.0619314	8.90702	5.24236e-19	1.01164e-17	up
CHST4	3.8345	-0.839681	0.131822	-6.36979	1.89283e-10	1.20865e-09	down
NLRC5	948.769	-0.781726	0.0787408	-9.92784	3.1499e-23	1.02164e-21	down
KIFC3	794.269	-0.625976	0.0676294	-9.25597	2.12298e-20	4.876e-19	down
ADAMTS18	10.1672	-0.705059	0.193107	-3.65112	0.000261097	0.000646546	down
CDH11	1847.21	-0.863863	0.0856469	-10.0863	6.34945e-24	2.24937e-22	down
IRF8	471.101	-0.769881	0.0975692	-7.89062	3.007e-15	3.68693e-14	down
RPL3L	31.2372	-0.556094	0.136681	-4.06857	4.73028e-05	0.000132972	down
KSR1	385.453	-0.73234	0.0754817	-9.70222	2.95019e-22	8.55687e-21	down
CTRL	2.03323	-0.510289	0.141494	-3.60642	0.000310446	0.000759236	down
DPEP3	5.34789	-0.630331	0.131061	-4.80944	1.51354e-06	5.43714e-06	down
UNC45B	16.0111	-1.12742	0.213885	-5.27113	1.35587e-07	5.72808e-07	down
SPATA22	1.02521	-0.73611	0.203536	-3.61661	0.000298482	0.000731853	down
SKAP1	127.87	-0.915026	0.0868132	-10.5402	5.64019e-26	2.58466e-24	down
RHBDL3	74.0898	-0.528321	0.0994932	-5.31012	1.09551e-07	4.6884e-07	down
SPACA3	0.54478	-0.846386	0.238108	-3.55463	0.000378516	0.000911449	down
ASXL3	98.4057	-0.605711	0.105345	-5.74977	8.93636e-09	4.5036e-08	down
ADCYAP1	31.7156	-0.738812	0.155799	-4.7421	2.11515e-06	7.45331e-06	down
MEP1B	1.63216	-1.0232	0.178242	-5.74051	9.43902e-09	4.74695e-08	down
SLC14A1	2761.21	-0.569868	0.143725	-3.96499	7.33998e-05	0.000199286	down
PIK3R5	217.681	-0.69586	0.0729718	-9.53602	1.48425e-21	3.90397e-20	down
SLC16A3	661.346	-0.707931	0.0727325	-9.73335	2.17314e-22	6.4096e-21	down
RNF157	1826.19	0.838985	0.139782	6.00208	1.94812e-09	1.07736e-08	up
PNMT	29.7757	-1.18578	0.156259	-7.58858	3.23426e-14	3.46352e-13	down
ARL5C	0.906259	-0.873412	0.193616	-4.51105	6.45077e-06	2.10612e-05	down
STAC2	187.503	-0.542365	0.149032	-3.63924	0.00027344	0.000675108	down
IGFBP4	12819.1	-0.678331	0.0755213	-8.98198	2.65935e-19	5.33008e-18	down
CACNA1A	30.0075	-0.696412	0.094346	-7.38147	1.56554e-13	1.53289e-12	down
VAV1	261.537	-0.783176	0.0792969	-9.8765	5.26368e-23	1.65957e-21	down
DMRTC2	5.20493	-0.758305	0.272491	-2.78287	0.00538811	0.0104618	down
IFITM3	10892	-0.60133	0.0736933	-8.15989	3.35317e-16	4.59231e-15	down
HUNK	171.076	-0.787379	0.102047	-7.71582	1.20207e-14	1.36171e-13	down
COL6A1	10031.9	-0.700158	0.0752548	-9.30384	1.35465e-20	3.21118e-19	down
COL6A2	20114.2	-0.554685	0.0766012	-7.24121	4.44708e-13	4.08948e-12	down
DNMT3L	0.485825	-1.64591	0.381892	-4.30988	1.63343e-05	4.98942e-05	down
IL19	0.606803	-1.3569	0.258046	-5.25837	1.45334e-07	6.11428e-07	down
EMP3	694.488	-0.750624	0.0776545	-9.6662	4.19674e-22	1.19557e-20	down
ADAMTS10	286.276	-0.708792	0.0732763	-9.67287	3.93175e-22	1.13014e-20	down
SLC6A3	45.379	0.732295	0.176942	4.13862	3.49406e-05	0.000100539	up
MYO1F	572.019	-0.728312	0.064884	-11.2248	3.07989e-29	2.46404e-27	down
NLRP12	123.79	0.794443	0.124341	6.38921	1.66743e-10	1.07365e-09	up
CACNG8	11.2809	-0.644357	0.110824	-5.81425	6.09074e-09	3.14716e-08	down
FBN3	65.955	-0.50354	0.11784	-4.27309	1.92783e-05	5.81194e-05	down
SLC47A1	151.698	-0.614624	0.090852	-6.76512	1.33203e-11	1.00615e-10	down
SIGLEC10	198.067	-0.837321	0.0805562	-10.3942	2.63382e-25	1.10661e-23	down
KLK3	1.04057e+06	0.729809	0.0714353	10.2164	1.67504e-24	6.36882e-23	up
IGLON5	7.02705	-0.719151	0.118077	-6.09052	1.12543e-09	6.44477e-09	down
RCN3	729.722	-0.782106	0.0770635	-10.1489	3.35284e-24	1.22625e-22	down
PRDM16	59.7025	-0.763917	0.0794258	-9.61799	6.7129e-22	1.83872e-20	down
CELA2A	1.55897	-0.522379	0.172552	-3.02737	0.0024669	0.00512518	down
PADI3	15.886	-0.903375	0.244207	-3.69922	0.000216267	0.000542744	down
FHAD1	59.2667	-0.527878	0.108533	-4.86375	1.15181e-06	4.20376e-06	down
PADI1	9.04637	-1.25095	0.167988	-7.44667	9.57241e-14	9.66859e-13	down
EPHA2	731.408	-0.888158	0.104757	-8.47829	2.2853e-17	3.61153e-16	down
MYOM3	58.831	-1.38436	0.180529	-7.66835	1.74225e-14	1.93035e-13	down
IL22RA1	42.0979	-0.783884	0.105709	-7.41548	1.21186e-13	1.20564e-12	down
CYR61	10694.6	-0.548426	0.111852	-4.90312	9.4325e-07	3.49101e-06	down
TINAGL1	1794.79	-0.682548	0.0754128	-9.05082	1.41893e-19	2.917e-18	down
BEST4	12.6959	-0.762355	0.099431	-7.66718	1.75816e-14	1.94685e-13	down
CYP4B1	551.033	-0.796891	0.140362	-5.6774	1.36757e-08	6.70209e-08	down
C1orf162	202.41	-0.880874	0.064853	-13.5826	5.07724e-42	8.86256e-39	down
CD53	790.67	-0.939456	0.0751538	-12.5004	7.42341e-36	2.85074e-33	down
ITGA10	109.953	-0.553257	0.0798428	-6.92933	4.22847e-12	3.42289e-11	down
ATP1B1	3105.33	-0.632296	0.075015	-8.42893	3.48842e-17	5.40607e-16	down
GPA33	5.91962	-1.23873	0.129011	-9.60176	7.85906e-22	2.13439e-20	down
TBX19	108.434	-0.644934	0.0536695	-12.0168	2.90042e-33	4.75991e-31	down
XCL1	16.3969	-1.05116	0.109176	-9.62819	6.07914e-22	1.67709e-20	down
XCL2	13.1952	-1.0678	0.110476	-9.66547	4.22692e-22	1.20061e-20	down
DPT	645.907	-0.833757	0.147106	-5.66775	1.44688e-08	7.07091e-08	down
FCGR2A	498.686	-0.643112	0.0724408	-8.87776	6.8223e-19	1.30473e-17	down
RGS5	7286.74	-0.53925	0.0828615	-6.50785	7.62342e-11	5.20012e-10	down
FCRL5	40.8557	-2.02467	0.171255	-11.8225	2.98582e-32	4.12451e-30	down
CRABP2	918.415	-1.13778	0.115365	-9.86242	6.05704e-23	1.89416e-21	down
RGS16	308.437	-0.833189	0.118568	-7.02709	2.10882e-12	1.77439e-11	down
FAM163A	7.94963	-1.01367	0.172212	-5.88617	3.95249e-09	2.0953e-08	down
HMCN1	1043.54	-0.871849	0.11232	-7.76219	8.34783e-15	9.65582e-14	down
RGL1	1037.14	-0.512042	0.0643718	-7.95444	1.79945e-15	2.27611e-14	down
LHX9	3.86782	-1.46943	0.239017	-6.14781	7.8562e-10	4.59899e-09	down
ECM1	533.571	-0.607304	0.0770732	-7.87958	3.28486e-15	4.0097e-14	down
ADAMTSL4	279.396	-1.04034	0.0917157	-11.3431	8.02154e-30	7.00098e-28	down
CTSK	1315.03	-0.896658	0.0725231	-12.3638	4.10493e-35	1.1764e-32	down
ANP32E	1027.83	-0.701538	0.0568732	-12.3351	5.85915e-35	1.58453e-32	down
SEMA6C	482.389	-0.667931	0.0731293	-9.13356	6.62827e-20	1.43807e-18	down
HORMAD1	1.86877	-1.50029	0.169874	-8.83176	1.03039e-18	1.93208e-17	down
SYT14	26.6306	0.535175	0.207998	2.57299	0.0100825	0.0185294	up
KCNH1	16.018	-0.809852	0.145193	-5.57778	2.43605e-08	1.14531e-07	down
NUP210L	11.3712	-0.799479	0.122105	-6.54749	5.85137e-11	4.04581e-10	down
S100A7	4.29402	-0.869834	0.313589	-2.7738	0.00554055	0.010722	down
CREB3L4	16554	0.552396	0.0479398	11.5227	1.01374e-30	1.07541e-28	up
PKLR	3.10743	-0.752643	0.177825	-4.23249	2.31114e-05	6.8662e-05	down
ACTA1	660.71	-2.49709	0.225099	-11.0933	1.35254e-28	9.54784e-27	down
LEFTY2	77.8955	-1.47314	0.133174	-11.0618	1.92308e-28	1.31875e-26	down
REN	7.38919	-0.607691	0.143715	-4.22844	2.35316e-05	6.98022e-05	down
PPFIA4	60.9727	-0.906907	0.122474	-7.40491	1.31237e-13	1.3016e-12	down
PTPN7	206.821	-1.1358	0.0868407	-13.0791	4.336e-39	3.78434e-36	down
OSR1	326.629	-0.845288	0.0884862	-9.55277	1.26276e-21	3.33512e-20	down
GDF7	481.443	-0.936972	0.10487	-8.93464	4.08524e-19	7.996e-18	down
ATP6V1C2	210.759	-0.591544	0.101698	-5.81668	6.0027e-09	3.1025e-08	down
MEIS1	908.929	-0.671509	0.0813357	-8.25602	1.50616e-16	2.1438e-15	down
ANKRD53	44.1105	-0.549509	0.0825884	-6.65359	2.86023e-11	2.05999e-10	down
DQX1	13.5434	-0.547046	0.149096	-3.66908	0.00024342	0.000605744	down
ST6GAL2	113.159	-0.641355	0.12369	-5.18518	2.15808e-07	8.85981e-07	down
C1QL2	0.79181	-0.739466	0.251534	-2.93983	0.00328394	0.00666473	down
NT5DC4	2.27363	-1.2104	0.168684	-7.17552	7.20312e-13	6.44488e-12	down
CNGA3	2.01404	-0.737495	0.198288	-3.71932	0.000199757	0.000504411	down
AFF3	4807.78	0.613057	0.117459	5.21933	1.79568e-07	7.45004e-07	up
GPR17	33.5503	-0.676301	0.112503	-6.01141	1.83919e-09	1.02035e-08	down
TMEFF2	19790.4	0.798821	0.152569	5.23579	1.64284e-07	6.85443e-07	up
FAM171B	492.188	-0.575492	0.104317	-5.51678	3.45274e-08	1.58527e-07	down
CCDC150	20.3139	-0.572928	0.076468	-7.49238	6.76336e-14	6.95945e-13	down
ABCA12	25.4592	-0.917941	0.153562	-5.97765	2.26374e-09	1.24083e-08	down
NYAP2	0.891943	-1.47892	0.25249	-5.85735	4.70322e-09	2.46604e-08	down
ACKR3	474.841	-0.872213	0.0861062	-10.1295	4.08728e-24	1.48355e-22	down
TRPM8	29262.9	0.589348	0.105751	5.57297	2.50428e-08	1.17534e-07	up
ESPNL	43.2556	-0.715257	0.136381	-5.24456	1.56653e-07	6.55742e-07	down
CPNE9	4.95542	-0.697161	0.126215	-5.52359	3.32137e-08	1.52934e-07	down
GRIP2	60.2702	-0.68874	0.108831	-6.32855	2.47479e-10	1.55381e-09	down
RBMS3	655.378	-0.541593	0.0767701	-7.05474	1.72923e-12	1.46981e-11	down
GADL1	11.6495	-1.13083	0.19784	-5.71589	1.09134e-08	5.42728e-08	down
ITGA9	1286.3	-0.659983	0.0836714	-7.88779	3.0758e-15	3.76409e-14	down
STAC	291.917	-0.615247	0.138222	-4.45116	8.54084e-06	2.73139e-05	down
CAND2	268.975	-0.60106	0.0847094	-7.09555	1.28835e-12	1.11481e-11	down
LRTM1	4.80114	-1.37923	0.365354	-3.77504	0.000159984	0.0004104	down
NFKBIZ	1435.39	-0.714418	0.112553	-6.34737	2.19033e-10	1.38298e-09	down
COL8A1	2240.19	-1.00667	0.0952942	-10.5638	4.38434e-26	2.03342e-24	down
TAGLN3	11.2442	-0.50871	0.173075	-2.93925	0.00329005	0.00667501	down
TMEM108	43.7913	-0.840661	0.110765	-7.58959	3.20931e-14	3.44065e-13	down
TRPC1	263.013	-0.643416	0.0723915	-8.88799	6.22216e-19	1.19233e-17	down
UCN2	15.6136	-0.600847	0.105198	-5.71156	1.11945e-08	5.56276e-08	down
MUC4	697.01	-1.1579	0.169761	-6.82073	9.05775e-12	7.03551e-11	down
VWA5B2	76.365	-0.520025	0.108304	-4.80152	1.57466e-06	5.64296e-06	down
EPHA5	283.14	0.707674	0.153951	4.59675	4.29122e-06	1.43847e-05	up
PLAC8	88.9267	-0.97379	0.0991167	-9.82469	8.81473e-23	2.7037e-21	down
CABS1	1.22482	-0.614663	0.281851	-2.18081	0.0291975	0.0484213	down
DDIT4L	145.979	-0.639797	0.151957	-4.21037	2.54952e-05	7.50703e-05	down
ANK2	486.575	-0.723547	0.0944072	-7.66411	1.80075e-14	1.98925e-13	down
FABP2	0.57183	-1.19053	0.286729	-4.15212	3.29404e-05	9.50824e-05	down
MARCH1	254.16	-0.725035	0.066973	-10.8258	2.59829e-27	1.44446e-25	down
SFRP2	2296.56	-1.19061	0.100686	-11.825	2.89924e-32	4.04494e-30	down
RNF175	54.676	-0.608848	0.0997487	-6.10382	1.03566e-09	5.95023e-09	down
GLRA3	4.29528	-0.817123	0.265676	-3.07564	0.00210054	0.00442194	down
NKD2	146.906	-0.553665	0.0868	-6.37863	1.78682e-10	1.14477e-09	down
ADAMTS16	26.926	-1.02521	0.112378	-9.12282	7.31957e-20	1.57559e-18	down
UGT3A1	5.86537	-1.10654	0.263347	-4.20184	2.64749e-05	7.77165e-05	down
GZMA	134.396	-1.04183	0.0952028	-10.9433	7.15832e-28	4.46256e-26	down
HAPLN1	36.1944	-1.01575	0.187453	-5.41871	6.00316e-08	2.66883e-07	down
TSLP	127.305	-0.664958	0.109938	-6.04848	1.46218e-09	8.20913e-09	down
CXCL14	2378.65	-0.776974	0.144715	-5.36899	7.91796e-08	3.45529e-07	down
SLC25A48	114.092	1.12352	0.136427	8.23529	1.79125e-16	2.52896e-15	up
C1QTNF2	106.184	-0.796478	0.0878292	-9.06849	1.20676e-19	2.50227e-18	down
GLRA1	0.796158	-1.23307	0.295241	-4.1765	2.96028e-05	8.61216e-05	down
KCNMB1	1893.33	-0.558306	0.102483	-5.44781	5.09949e-08	2.28758e-07	down
GFOD1	429.08	-0.526067	0.0576207	-9.12982	6.86127e-20	1.4836e-18	down
GFRA3	98.8392	-0.818585	0.139348	-5.87438	4.24428e-09	2.24071e-08	down
SLC17A4	45.3512	-2.22724	0.301116	-7.39661	1.397e-13	1.37983e-12	down
DOK3	197.947	-0.765947	0.0613504	-12.4848	9.03746e-36	3.27412e-33	down
PPP1R18	1554.29	-0.758112	0.0581568	-13.0357	7.67063e-39	5.99841e-36	down
DAAM2	875.881	-0.526615	0.0946248	-5.5653	2.61704e-08	1.22173e-07	down
MLIP	28.0073	-0.643937	0.167982	-3.83336	0.000126405	0.000330128	down
HMGCLL1	45.8943	-0.564061	0.138328	-4.07771	4.54812e-05	0.000128311	down
FGD2	197.64	-0.993855	0.0781346	-12.7198	4.59091e-37	2.31974e-34	down
SCUBE3	261.818	-0.579951	0.0957014	-6.06	1.36119e-09	7.68035e-09	down
ANO7	9593.97	0.682867	0.112672	6.06064	1.35583e-09	7.6546e-09	up
TTBK1	20.5344	-0.639201	0.0994187	-6.42938	1.28124e-10	8.42215e-10	down
TCTE1	14.8302	-0.550998	0.124826	-4.41415	1.0141e-05	3.20206e-05	down
CYP39A1	1894.96	0.537788	0.0687111	7.82679	5.00481e-15	5.95398e-14	up
PRSS35	25.1758	-0.911383	0.148296	-6.1457	7.96134e-10	4.65486e-09	down
GABRR1	4.00455	-0.62557	0.149174	-4.19357	2.74603e-05	8.04125e-05	down
SCML4	41.0607	-1.31325	0.109294	-12.0157	2.93949e-33	4.78315e-31	down
CLVS2	182.638	-0.732469	0.130396	-5.61725	1.94025e-08	9.27425e-08	down
TAAR1	2.03139	-0.581223	0.186438	-3.11751	0.00182383	0.00388932	down
MTFR2	28.919	-0.548626	0.0956109	-5.73811	9.57373e-09	4.80463e-08	down
SLC2A12	4167.12	0.767524	0.0903941	8.49087	2.05101e-17	3.27089e-16	up
VIP	17.5472	-1.63218	0.179534	-9.09124	9.79122e-20	2.05691e-18	down
SLC22A3	3383.91	0.542599	0.12706	4.2704	1.9512e-05	5.87503e-05	up
CREB5	128.064	-0.786776	0.0834177	-9.43177	4.03227e-21	1.01739e-19	down
IGFBP3	5120.51	-0.859311	0.0794287	-10.8186	2.80903e-27	1.54989e-25	down
ASB15	2.37267	-1.64254	0.256081	-6.41416	1.41606e-10	9.23879e-10	down
ZAN	2.30996	-0.841628	0.215856	-3.89903	9.65788e-05	0.00025745	down
CNPY1	0.439506	-0.840252	0.308336	-2.72512	0.00642791	0.0122931	down
ASB10	2.77654	-1.50667	0.316474	-4.76081	1.92817e-06	6.82951e-06	down
NLGN4X	150.699	-0.621621	0.129825	-4.78814	1.68332e-06	6.0133e-06	down
SH3KBP1	855.252	-0.546047	0.0490605	-11.1301	8.95752e-29	6.56463e-27	down
SPIN2A	3.44846	-0.59177	0.115682	-5.11549	3.12928e-07	1.25308e-06	down
MSN	7060.84	-0.581661	0.0622816	-9.33921	9.70522e-21	2.33814e-19	down
CXorf36	766.118	-0.521825	0.0698553	-7.47009	8.0137e-14	8.14995e-13	down
ZNF157	5.28875	-0.514165	0.114848	-4.47691	7.57298e-06	2.44508e-05	down
GPR174	15.5581	-1.44929	0.143091	-10.1285	4.1308e-24	1.49652e-22	down
LPAR4	4.7676	-0.677032	0.112018	-6.04397	1.50367e-09	8.42979e-09	down
ITGB1BP2	104.694	-0.762022	0.093537	-8.14675	3.73848e-16	5.08374e-15	down
IL2RG	674.619	-1.08461	0.0914071	-11.8657	1.78424e-32	2.57588e-30	down
ZNF711	153.348	-0.681795	0.0923542	-7.3824	1.55467e-13	1.52457e-12	down
NXF3	2.12203	-0.577525	0.154482	-3.73845	0.00018516	0.000470708	down
CXorf57	38.3678	-0.591792	0.097657	-6.0599	1.36204e-09	7.68288e-09	down
HTR2C	2.89463	-0.991464	0.223686	-4.43239	9.31958e-06	2.95924e-05	down
DOCK11	412.027	-0.756381	0.0693501	-10.9067	1.07074e-27	6.36511e-26	down
ARHGAP36	34.1235	0.883624	0.175044	5.04801	4.46438e-07	1.74976e-06	up
CHRNB3	0.832413	-0.661614	0.256012	-2.58431	0.00975754	0.0179837	down
CHRNA6	4.05277	-0.61407	0.144333	-4.25454	2.09479e-05	6.26901e-05	down
GNRH1	43.8291	-0.596879	0.0909506	-6.56267	5.28527e-11	3.6809e-10	down
DOK2	166.217	-0.869011	0.0801362	-10.8442	2.12559e-27	1.19338e-25	down
STAR	8.9141	-0.65785	0.111619	-5.89374	3.77557e-09	2.00983e-08	down
SNTG1	0.533372	-0.737315	0.272494	-2.70581	0.00681382	0.0129691	down
RGS20	11.3604	-0.645104	0.103132	-6.25511	3.97223e-10	2.42515e-09	down
DNAJC5B	19.2735	-0.589943	0.111082	-5.31086	1.0911e-07	4.67117e-07	down
TRIM55	5.32482	-1.15598	0.241021	-4.79618	1.61721e-06	5.78896e-06	down
PMP2	42.9272	-0.505994	0.14871	-3.40255	0.000667593	0.00154105	down
PRDM14	0.484575	-0.993923	0.331802	-2.99553	0.00273964	0.00563875	down
ATP6V0D2	36.7082	-0.521101	0.143238	-3.638	0.000274761	0.000678022	down
DPYS	189.256	1.01717	0.194403	5.23229	1.67419e-07	6.97617e-07	up
FAM83A	11.7736	-0.841424	0.185073	-4.54644	5.45606e-06	1.80127e-05	down
GSDMC	18.2998	-1.10456	0.141921	-7.78292	7.08717e-15	8.26234e-14	down
CDKN2B	458.419	-0.772124	0.0698344	-11.0565	2.03906e-28	1.39331e-26	down
NTRK2	501.642	-0.793477	0.100827	-7.86968	3.55557e-15	4.32091e-14	down
SHC3	64.332	-0.610151	0.0836318	-7.29568	2.9715e-13	2.79685e-12	down
C9orf3	1590.17	-0.68363	0.0583015	-11.7258	9.40364e-32	1.18013e-29	down
RP11_35N6.1	146.074	0.663496	0.170607	3.88903	0.000100644	0.000267617	up
STOM	5199.51	-0.610518	0.0659933	-9.25121	2.21957e-20	5.08568e-19	down
GSN	21407.1	-0.548575	0.0718957	-7.63016	2.34468e-14	2.55216e-13	down
CRB2	14.2172	-0.777269	0.106462	-7.3009	2.85852e-13	2.6958e-12	down
OR5C1	0.551886	-0.687091	0.306331	-2.24297	0.0248987	0.0420511	down
ASTN2	6706.49	0.593642	0.0676178	8.77938	1.64385e-18	3.0118e-17	up
LCN2	2839.85	-0.542399	0.185801	-2.91925	0.00350874	0.00707756	down
HMCN2	599.247	-0.651136	0.0981733	-6.63252	3.30012e-11	2.35123e-10	down
IDI2	0.847577	-1.20895	0.249558	-4.84436	1.27017e-06	4.61381e-06	down
LCN9	0.282296	-1.09715	0.505642	-2.16981	0.0300212	0.0496244	down
ANKRD30A	33.0173	-1.19189	0.336412	-3.54294	0.000395691	0.000947953	down
ZEB1	1307.17	-0.61281	0.0733248	-8.35748	6.4073e-17	9.67951e-16	down
FAM13C	1197.42	0.693189	0.0911239	7.60711	2.8029e-14	3.02521e-13	up
A1CF	14.5868	-0.921262	0.22924	-4.01877	5.85022e-05	0.000161882	down
CDHR1	80.9571	-0.576276	0.113158	-5.09265	3.53094e-07	1.40368e-06	down
RGR	0.810823	-0.781079	0.244219	-3.19827	0.00138255	0.00302075	down
ANKRD1	82.3855	-1.87241	0.205773	-9.09941	9.08236e-20	1.91849e-18	down
HTR7	21.3193	-0.578128	0.0896429	-6.44924	1.12414e-10	7.4481e-10	down
HABP2	37.7799	-0.724925	0.187035	-3.87587	0.000106243	0.000281686	down
NPFFR1	20.2463	-0.847918	0.126914	-6.68103	2.37262e-11	1.73088e-10	down
INA	35.925	-0.527938	0.148975	-3.5438	0.000394408	0.000945354	down
PAOX	1333.65	0.619051	0.0770595	8.03342	9.47913e-16	1.23731e-14	up
ADAM12	69.8079	-0.946885	0.105604	-8.96634	3.06522e-19	6.09899e-18	down
SLC5A12	2.37144	-1.05245	0.175734	-5.98887	2.11309e-09	1.1629e-08	down
LRRC4C	44.3928	-0.986819	0.121058	-8.15165	3.58994e-16	4.89562e-15	down
SAA4	6.24489	-1.26101	0.219619	-5.74181	9.36673e-09	4.71554e-08	down
SCGB1A1	544.457	-1.29031	0.207786	-6.20982	5.30441e-10	3.1848e-09	down
PAMR1	1026.37	-0.531625	0.0819778	-6.48498	8.87434e-11	5.97044e-10	down
SERPING1	9372.84	-0.770749	0.0746085	-10.3306	5.12477e-25	2.07596e-23	down
SLC43A1	5242.42	0.884869	0.0851466	10.3923	2.68788e-25	1.12685e-23	up
ENDOD1	12685.8	0.514997	0.0732935	7.0265	2.11777e-12	1.78036e-11	up
TENM4	178.974	-0.642209	0.0979787	-6.55458	5.57999e-11	3.87491e-10	down
NCAM1	613.281	-1.12424	0.12708	-8.8467	9.01472e-19	1.70031e-17	down
DRD2	24.0865	-0.602884	0.123046	-4.89965	9.60084e-07	3.54989e-06	down
HTR3B	0.543984	-1.24957	0.316869	-3.94348	8.03083e-05	0.000216756	down
GLB1L2	7969.03	0.518439	0.0685911	7.5584	4.08072e-14	4.32178e-13	up
GRIK4	38.9186	-0.801161	0.0933709	-8.58041	9.45334e-18	1.56342e-16	down
ADAM33	567.267	-0.582438	0.100912	-5.77174	7.84583e-09	3.9949e-08	down
SLC22A8	1.38574	-0.632331	0.22205	-2.8477	0.0044037	0.00868751	down
MS4A3	0.457898	-0.607797	0.294492	-2.06388	0.0390287	0.0626161	down
MS4A2	127.069	-0.675411	0.107755	-6.26801	3.657e-10	2.24698e-09	down
FEZ1	413.338	-0.536296	0.073246	-7.32185	2.44582e-13	2.33526e-12	down
KIRREL3	15.8513	-0.505347	0.0913642	-5.53112	3.18185e-08	1.47039e-07	down
SCN2B	82.0649	-0.504222	0.113167	-4.45556	8.3675e-06	2.67997e-05	down
TAGLN	56768.5	-0.55645	0.0994359	-5.59607	2.19267e-08	1.038e-07	down
JPH2	1534.75	-0.524148	0.107193	-4.88976	1.00958e-06	3.71572e-06	down
KIAA1755	309.259	-0.797399	0.0777611	-10.2545	1.12991e-24	4.3829e-23	down
GPHA2	14.4635	-0.749109	0.144729	-5.17593	2.26779e-07	9.28045e-07	down
FERMT3	527.974	-0.818889	0.0666225	-12.2915	1.00661e-34	2.38616e-32	down
DOC2A	99.4569	-0.611789	0.133583	-4.57985	4.6532e-06	1.55142e-05	down
HMGA2	4.62515	-0.609599	0.152982	-3.98479	6.75408e-05	0.00018452	down
MMP3	23.4883	-1.27219	0.157165	-8.09465	5.74275e-16	7.68408e-15	down
CNKSR2	321.317	0.924248	0.110708	8.34851	6.91321e-17	1.03785e-15	up
CNTN5	17.1313	-0.798141	0.154441	-5.16792	2.36717e-07	9.65832e-07	down
KLRF1	14.6496	-0.524851	0.103712	-5.06065	4.17829e-07	1.64535e-06	down
CLEC1A	117.672	-0.54143	0.0735818	-7.35821	1.86389e-13	1.80659e-12	down
MKX	759.409	-0.515628	0.077934	-6.61621	3.68519e-11	2.60912e-10	down
CTF1	351.93	-0.589457	0.0921745	-6.395	1.60544e-10	1.03722e-09	down
FCGR1A	56.0755	-0.635021	0.0820817	-7.73644	1.02235e-14	1.17107e-13	down
KLHL1	9.448	-1.3543	0.284011	-4.76849	1.85608e-06	6.59242e-06	down
GPM6A	198.892	-0.595713	0.116684	-5.10535	3.3018e-07	1.31859e-06	down
CD226	78.2256	-1.11523	0.0904018	-12.3364	5.76701e-35	1.58453e-32	down
RGS18	58.3641	-0.752964	0.0850555	-8.85262	8.54876e-19	1.62038e-17	down
C11orf53	13.4472	-0.729605	0.122076	-5.97665	2.2777e-09	1.24812e-08	down
IL18	204.568	-0.936417	0.0800185	-11.7025	1.23735e-31	1.49424e-29	down
LYZL2	0.742446	-0.811345	0.297976	-2.72286	0.00647197	0.0123687	down
CACNA2D4	76.0474	-0.508086	0.0611127	-8.31393	9.25848e-17	1.356e-15	down
BTBD11	1018.06	0.686541	0.0831406	8.25758	1.48649e-16	2.11737e-15	up
AKAP6	216.446	-0.747231	0.0899364	-8.30845	9.69633e-17	1.41581e-15	down
NPAS3	93.553	-0.605736	0.0876279	-6.91259	4.7588e-12	3.82477e-11	down
ALLC	6.85385	-0.601278	0.136143	-4.41652	1.00301e-05	3.16966e-05	down
ADAMTS12	107.65	-0.949344	0.0922887	-10.2867	8.09175e-25	3.21676e-23	down
ATP6V1G3	2.6258	-0.943739	0.272039	-3.46913	0.000522149	0.00122624	down
CCDC3	1125.11	-0.896548	0.0927226	-9.66914	4.07776e-22	1.16513e-20	down
PTPRO	55.9412	-0.619571	0.0925711	-6.69292	2.1876e-11	1.60874e-10	down
ACAD8	6379.67	0.825103	0.094291	8.7506	2.12226e-18	3.83344e-17	up
NCAPD3	23809.6	1.05502	0.131136	8.04526	8.60624e-16	1.13029e-14	up
AKR1C2	90.1175	-1.00712	0.108471	-9.28467	1.62209e-20	3.80754e-19	down
VENTX	31.5191	-0.609777	0.0882861	-6.90683	4.95605e-12	3.97332e-11	down
ADAM8	389.542	-0.624078	0.0630861	-9.89248	4.48789e-23	1.42669e-21	down
ITIH2	16.3667	-0.528941	0.111189	-4.75712	1.96378e-06	6.94412e-06	down
KCNJ1	3.29235	-1.30505	0.156969	-8.31405	9.24864e-17	1.3556e-15	down
ZNF385D	195.452	-0.716008	0.0888369	-8.0598	7.64172e-16	1.00914e-14	down
TDO2	187.926	-1.08357	0.248555	-4.35948	1.30374e-05	4.05001e-05	down
SLC35F4	30.6504	-0.525521	0.0977829	-5.37436	7.68542e-08	3.35992e-07	down
GABRA2	32.1472	-1.54411	0.22816	-6.76765	1.30894e-11	9.89879e-11	down
CCDC175	1.33725	-1.02406	0.224759	-4.55625	5.20742e-06	1.72274e-05	down
GFRA1	477.317	-0.775788	0.104698	-7.40976	1.26526e-13	1.25617e-12	down
DST	6787.11	-0.647796	0.0783139	-8.27178	1.3197e-16	1.89101e-15	down
TMEM132D	61.1323	1.00241	0.162806	6.1571	7.40887e-10	4.35839e-09	up
RBM46	0.989838	-0.536387	0.243143	-2.20605	0.0273802	0.0457432	down
SCHIP1	37.0017	-0.754417	0.10633	-7.09504	1.29316e-12	1.11847e-11	down
KCNE4	190.263	-0.508289	0.0905851	-5.61118	2.00951e-08	9.56958e-08	down
TUBA3E	18.6142	0.574198	0.146916	3.90835	9.29292e-05	0.000248584	up
ASTN1	47.5185	-0.622846	0.158647	-3.92598	8.63785e-05	0.000232063	down
TMEM163	31.9031	-0.90523	0.09385	-9.6455	5.13609e-22	1.44179e-20	down
POU4F1	6.2339	0.629028	0.278486	2.25874	0.0238995	0.0405098	up
CYSLTR2	47.8655	-0.859589	0.0945665	-9.08978	9.92387e-20	2.0825e-18	down
GRID2	8.15106	0.572024	0.228127	2.50748	0.0121594	0.0219616	up
ARL11	37.5803	-0.840107	0.075362	-11.1476	7.35526e-29	5.47397e-27	down
TCF7L1	721.536	-0.61919	0.0701012	-8.83281	1.02079e-18	1.91783e-17	down
SH2D6	15.4332	-0.540425	0.10754	-5.02532	5.02592e-07	1.94955e-06	down
SPOCK1	26444.4	0.591211	0.0911039	6.48941	8.61718e-11	5.81986e-10	up
BOLL	2.52653	-0.966449	0.17206	-5.61692	1.94387e-08	9.28813e-08	down
OLAH	2.93774	-0.607872	0.129628	-4.68935	2.74074e-06	9.50595e-06	down
CAMK4	504.303	-0.652814	0.0890169	-7.3336	2.24047e-13	2.1456e-12	down
ZFP36L2	10311.3	-0.511823	0.0702176	-7.28909	3.12055e-13	2.92424e-12	down
PLEKHH2	230.672	-0.911512	0.086075	-10.5897	3.32527e-26	1.56876e-24	down
GRIA4	8.38724	-1.09496	0.161701	-6.77152	1.27436e-11	9.65248e-11	down
IGSF10	10.5926	-1.04601	0.1167	-8.96321	3.15357e-19	6.26182e-18	down
SPARCL1	20253.7	-0.534074	0.0816836	-6.53832	6.22142e-11	4.29394e-10	down
GJA1	3840.16	-0.526532	0.0818069	-6.43627	1.22442e-10	8.068e-10	down
CCNO	414.731	-0.557071	0.117664	-4.73441	2.19697e-06	7.71893e-06	down
CLEC4F	46.3767	-0.864361	0.0987943	-8.7491	2.1507e-18	3.87388e-17	down
RASGRP3	234.174	-0.667274	0.0702196	-9.50268	2.04563e-21	5.25813e-20	down
TCTEX1D1	16.039	-0.672008	0.0853354	-7.8749	3.41007e-15	4.15198e-14	down
SLC16A12	25.5991	-0.771071	0.117402	-6.56779	5.10675e-11	3.56174e-10	down
BMP3	99.6608	-1.42793	0.139785	-10.2152	1.69575e-24	6.43482e-23	down
HHEX	170.986	-0.638256	0.0681974	-9.35894	8.05395e-21	1.95752e-19	down
GRM1	3.12021	-0.714431	0.132032	-5.41105	6.26559e-08	2.77714e-07	down
RAB3C	24.4684	-1.27051	0.138105	-9.19961	3.59254e-20	8.00235e-19	down
STK32B	33.7622	-0.733558	0.0769438	-9.53369	1.51788e-21	3.98152e-20	down
NRSN1	8.30541	-0.677975	0.148436	-4.56745	4.93686e-06	1.63775e-05	down
ZIC1	2.81551	-0.552164	0.253862	-2.17506	0.0296258	0.0490426	down
LGI2	94.7055	-0.50504	0.0796023	-6.34454	2.23089e-10	1.4072e-09	down
BMP6	527.964	-0.752664	0.126622	-5.9442	2.77807e-09	1.50811e-08	down
PTPRR	57.7183	-1.28274	0.163001	-7.86949	3.56089e-15	4.32465e-14	down
SCN3A	24.3881	-0.885915	0.108123	-8.19361	2.53506e-16	3.51449e-15	down
FEZF2	2.64403	1.46463	0.34688	4.22231	2.41808e-05	7.15954e-05	up
CD96	197.413	-1.12623	0.0949806	-11.8574	1.96912e-32	2.80067e-30	down
FRMD1	3.9326	-0.706332	0.126536	-5.58206	2.37691e-08	1.12053e-07	down
C16orf89	173.227	-0.910633	0.118519	-7.68345	1.54858e-14	1.72573e-13	down
CMTM7	489.097	-0.517991	0.0654499	-7.91431	2.48624e-15	3.08785e-14	down
CD8A	340.333	-0.814145	0.0923249	-8.81826	1.16248e-18	2.16287e-17	down
PTPRD	607.621	-0.608255	0.120251	-5.05822	4.23195e-07	1.66511e-06	down
LURAP1L	397.177	-0.665223	0.0750642	-8.86204	7.85603e-19	1.49647e-17	down
FAM92B	10.5895	-0.524125	0.227735	-2.30147	0.0213653	0.0366052	down
C7orf31	139.415	-0.57822	0.0709031	-8.15507	3.48965e-16	4.76903e-15	down
TMPRSS11D	4.82615	-0.947467	0.210719	-4.49636	6.9128e-06	2.24359e-05	down
JAZF1	965.235	-0.532024	0.0751452	-7.07995	1.44208e-12	1.24056e-11	down
SPHKAP	4.01891	-0.868974	0.206193	-4.21436	2.50486e-05	7.39141e-05	down
KCNJ16	12.3309	-0.523004	0.180674	-2.89473	0.0037948	0.00759791	down
LGI4	395.916	-0.625239	0.0873067	-7.16141	7.98503e-13	7.09652e-12	down
ANKFN1	19.4043	-0.759965	0.143987	-5.27802	1.30585e-07	5.53013e-07	down
HS3ST3A1	74.8657	-0.544998	0.0982855	-5.54506	2.93858e-08	1.36289e-07	down
GRAP	22.1495	-0.762806	0.0796914	-9.572	1.04862e-21	2.79645e-20	down
SLC5A10	6.28739	-0.847549	0.119229	-7.10855	1.17266e-12	1.02068e-11	down
CABYR	56.5252	-0.7935	0.0750844	-10.5681	4.18857e-26	1.94733e-24	down
CHST9	352.42	-0.542804	0.150397	-3.60915	0.000307203	0.000751894	down
THY1	1390.03	-0.976862	0.0818361	-11.9368	7.60897e-33	1.15952e-30	down
C16orf74	95.6678	-0.514211	0.103402	-4.97292	6.59533e-07	2.50617e-06	down
UBASH3B	152.202	-0.672916	0.0824033	-8.16614	3.18423e-16	4.37969e-15	down
NRGN	142.328	-0.581577	0.0843425	-6.89542	5.37059e-12	4.29312e-11	down
GPR15	4.90635	-1.3448	0.197621	-6.80497	1.01073e-11	7.81279e-11	down
ABI3BP	660.201	-1.03547	0.0904321	-11.4502	2.34534e-30	2.30938e-28	down
ABCA9	92.0249	-0.560336	0.0903557	-6.20145	5.59455e-10	3.34645e-09	down
ABCA6	96.9183	-0.856356	0.0920644	-9.3017	1.38214e-20	3.27231e-19	down
ENPP3	391.902	0.534841	0.138856	3.85177	0.000117269	0.000308575	up
TNIK	394.707	-0.540383	0.088458	-6.10892	1.00308e-09	5.77691e-09	down
FAM167A	147.259	-0.544906	0.12278	-4.43805	9.07758e-06	2.88909e-05	down
OBSCN	1529.34	-0.712811	0.103377	-6.89524	5.37746e-12	4.29682e-11	down
ASZ1	2.75039	-1.6163	0.266593	-6.06278	1.33789e-09	7.57029e-09	down
GBP5	243.352	-1.26704	0.111589	-11.3545	7.04027e-30	6.28745e-28	down
GPR26	2.07593	-1.11185	0.162932	-6.82406	8.8505e-12	6.88288e-11	down
C10orf90	2.65475	-0.539376	0.190955	-2.82462	0.00473363	0.00928116	down
MAGED4	0.601008	0.802742	0.234665	3.4208	0.000624368	0.00144946	up
LY96	99.3197	-0.806852	0.0776523	-10.3906	2.7371e-25	1.14499e-23	down
PSMA8	0.738168	-0.972665	0.237451	-4.09628	4.19846e-05	0.000119041	down
NCAM2	355.639	-0.852356	0.146686	-5.81077	6.21853e-09	3.20887e-08	down
L3MBTL4	101.454	-0.614406	0.0941347	-6.52688	6.71532e-11	4.61657e-10	down
PDE1C	73.3009	-1.02692	0.137773	-7.4537	9.07595e-14	9.19132e-13	down
JAM2	899.124	-0.562766	0.0659438	-8.53403	1.41331e-17	2.30561e-16	down
ADAMTS5	293.371	-0.716937	0.105854	-6.77287	1.26254e-11	9.57804e-11	down
SLFN13	194.048	-0.810714	0.0957787	-8.46445	2.57359e-17	4.04051e-16	down
WNT7A	11.0727	-0.824538	0.140544	-5.86675	4.44409e-09	2.33912e-08	down
FGD5	679.28	-0.57179	0.0659154	-8.6746	4.15015e-18	7.20497e-17	down
PLCL2	215.333	-0.756394	0.0697673	-10.8417	2.18436e-27	1.22279e-25	down
PIEZO2	393.631	-0.580265	0.0867158	-6.69157	2.20789e-11	1.62303e-10	down
EPHB1	103.215	-0.611151	0.123411	-4.95218	7.33859e-07	2.76508e-06	down
CA10	21.3572	-0.744002	0.184948	-4.02276	5.75207e-05	0.000159465	down
SEPT14	0.537351	-0.555629	0.224498	-2.47499	0.0133242	0.0238721	down
DKK2	135.703	-1.10152	0.120587	-9.13467	6.56064e-20	1.42501e-18	down
PTPRN2	10077	0.700104	0.0838623	8.34826	6.9275e-17	1.03918e-15	up
GPR78	5.58446	-0.780413	0.117518	-6.64081	3.11954e-11	2.23251e-10	down
SAMSN1	169.963	-0.941746	0.0858401	-10.9709	5.27317e-28	3.38629e-26	down
DBI	14743.2	0.579322	0.071632	8.08748	6.09134e-16	8.12221e-15	up
SLC7A7	272.156	-0.743449	0.0659621	-11.2708	1.82809e-29	1.50005e-27	down
GRIA1	6.10934	-0.592938	0.157619	-3.76183	0.000168672	0.000431362	down
TTN	867.125	-0.649814	0.129399	-5.02179	5.11928e-07	1.98136e-06	down
VSIG4	265.732	-0.54949	0.0766506	-7.16876	7.56785e-13	6.75861e-12	down
SPAG17	18.9506	-0.78754	0.149746	-5.25918	1.44702e-07	6.08902e-07	down
ELMO1	555.923	-0.726699	0.0624605	-11.6345	2.75097e-31	3.16897e-29	down
ADCY8	2.04515	-0.825623	0.232416	-3.55235	0.000381812	0.000918463	down
SLA	494.671	-0.837947	0.0849284	-9.86652	5.81495e-23	1.82738e-21	down
CLIC2	261.553	-0.656045	0.0593699	-11.0501	2.18901e-28	1.49047e-26	down
KIF5A	43.6688	-1.01022	0.105351	-9.58903	8.89162e-22	2.39115e-20	down
MAGEA8	2.79738	-0.653676	0.173865	-3.75967	0.000170137	0.000434878	down
UGT2B4	394.654	0.637144	0.22316	2.8551	0.00430227	0.00851014	up
MMP16	124.667	-0.852971	0.102399	-8.32987	8.09332e-17	1.19907e-15	down
BATF	132.762	-0.939303	0.10834	-8.66996	4.32272e-18	7.46408e-17	down
ALX3	0.47265	-1.17181	0.323046	-3.62739	0.000286304	0.000703882	down
C15orf26	6.37547	-0.778987	0.130104	-5.98742	2.13191e-09	1.17258e-08	down
ADAMTSL3	725.587	-0.646244	0.104843	-6.1639	7.09766e-10	4.18172e-09	down
ART3	41.0901	-0.81872	0.157701	-5.19159	2.08504e-07	8.58011e-07	down
SLC28A1	2.71311	-0.567372	0.154221	-3.67896	0.000234188	0.000584663	down
CXCL13	276.684	-1.82995	0.200799	-9.11332	7.98957e-20	1.71023e-18	down
NAA11	4.60612	-0.977122	0.230596	-4.23738	2.26148e-05	6.7301e-05	down
TSPAN7	676.97	-0.62854	0.0763728	-8.2299	1.87376e-16	2.64156e-15	down
FUT6	10.2619	-0.536602	0.216621	-2.47714	0.0132438	0.0237504	down
FGF18	48.8892	-0.825282	0.0948849	-8.69772	3.38629e-18	5.97063e-17	down
GDF6	39.7887	-0.511505	0.129952	-3.93611	8.28144e-05	0.000223175	down
PPP2R2B	63.3013	-0.872727	0.0906117	-9.63151	5.88604e-22	1.63085e-20	down
KCNS2	15.6911	-0.619866	0.12062	-5.13902	2.7617e-07	1.11566e-06	down
MS4A1	148.169	-2.35686	0.189217	-12.4559	1.29864e-35	4.29917e-33	down
COX6A2	25.2253	-1.54494	0.319038	-4.84248	1.28228e-06	4.65428e-06	down
ITGAD	17.5	-0.682824	0.134756	-5.06713	4.03864e-07	1.5933e-06	down
[truncated: 2,040 more rows]
